# Supplementary material for: Widespread horse-based mobility arose around 2200 bce in Eurasia
Source: Nature. 2024 Jun 6;631(8022):819–25. doi: 10.1038/s41586-024-07597-5 (PMC11269178; doi:10.1038/s41586-024-07597-5)
Supplement: Supplementary file 4 — This file contains Supplementary Tables 1 and 2. [file 41586_2024_7597_MOESM4_ESM.xlsx]

## Sheet: Table S1
Table S1. Metadata for the 558 samples included in this study, such as population group, sequencing statistics, GPS coordinates and radiocarbon-dating information. *: Metadata were corrected relative to the information provided in Librado et al. (2021). **: Single End sequencing data (ie. neither Paired, nor Collapsed). %: Average of radiocarbon dates available from horse remains found in the sam…
			DNA Information
					Data Generated in this Study																Radiocarbon Dating Information
					#Collapsed	#PairedEndReads	Deduplicated	Trimmed
					Truncated	NotCollapsed	MQ25	Rescaled				Calibrated Date										14C age		CalBCE-CE	CalBCE-CE			CalBCE-CE	Structf4 inference (K=9)									MDS coordinates for the first five dimensions					Inbreeding
Reference	Name	Population Group	#Libraries	Library Type	Reads	Reads	Coverage	Coverage	Archaeological Site	Latitude	Longitude	BCE/CE	Notes	Species	Sex	Yes|No	ThisStudy	PreviousStudy	Reference	Notes	Lab Reference	(BP)	±	Min	Max	Range	CalCurve	MIdPoint	K1	K2	K3	K4	K5	K6	K7	K8	K9	MDS1	MDS2	MDS3	MDS4	MDS5	Total	<2cM	2-5cM	5-10cM	10-15cM	15cM or more
This study	BAK1_Hun_m1686	DOM2	1	Triple Indexed (PE NovaSeq)	100896590	9851484	0.552339	0.427438	Bakonszeg-Kádárdomb, Hungary (culture Nyírség-Ottományi, Early/Midle Bronze Age)	47.178	21.4693	-1686	-	H	M	Yes	1	0	-	-	UCIAMS283904	3405	20	-1748	-1624	95.4	IntCal20	-1686	0.957028	3.7e-05	0.04	5.8e-05	2.2e-05	5.2e-05	0.002692	1.7e-05	9.7e-05	-0.00153541	-0.000438482	-0.000118446	-0.000227611	2.20069e-05	0.0394121	0.0264942	0.0122291	0	0	0
This study	BS11_Hun_m1682	DOM2	4	Triple Indexed (PE NovaSeq)	453531041	56514894	0.843095	0.654107	Berettyóújfalu-Szilhalom, Hungary (culture Ottományi-Gyulavarsánd, Early/Midle Bronze Age)	47.2219	21.5135	-1681.5	-	H	M	Yes	1	0	-	-	UCIAMS283905	3390	15	-1740	-1623	95.4	IntCal20	-1681.5	0.971594	1.1e-05	0.025808	1.7e-05	2e-05	2.3e-05	0.002271	0.000203	5.3e-05	-0.00166995	-0.000320041	-4.74122e-05	-6.32344e-05	-4.46671e-06	0.0469067	0.0310754	0.0151358	0	0	0
This study	DS101_Hun_m2271	HUNG	2	Triple Indexed (PE NovaSeq)	144315198	7165576	0.361618	0.291415	Dunakeszi-Székesdűlő, Hungary (culture Bell Beaker-Nagyrév, Early Bronze Age)	47.6079	19.1097	-2271	-	H	M	Yes	1	0	-	-	UCIAMS283906	3825	15	-2341	-2201	95.4	IntCal20	-2271	0.16433	8e-06	8e-06	2.7e-05	0.834792	2.1e-05	0.000738	7.4e-05	4e-06	8.35193e-05	-0.000328018	0.000924015	-8.52133e-05	0.000372653	0.162117	0.100527	0.0427281	0	0.010436	0.00741415
This study	DS113_Hun_m2222	HUNG	2	Triple Indexed (PE NovaSeq)	267607115	28132140	0.737839	0.590847	Dunakeszi-Székesdűlő, Hungary (culture Bell Beaker-Nagyrév, Early Bronze Age)	47.6079	19.1097	-2221.5	-	H	F	Yes	1	0	-	-	UCIAMS283907	3805	15	-2294	-2149	95.4	IntCal20	-2221.5	0.174707	1.6e-05	0.000157	5.7e-05	0.82494	1.3e-05	1.7e-05	8.5e-05	1e-05	6.93683e-05	-0.0003244	0.000860809	7.73652e-05	0.000402885	0.0698422	0.0437596	0.0161967	0.00817202	0	0
This study	GC77486_Hun_m1681	DOM2	3	Triple Indexed (PE NovaSeq)	337416788	48586068	0.59839	0.470189	Gáborján-Csapszékpart, Hungary (culture Nyírség-Ottományi-Gyulavarsánd, Early/Midle Bronze Age)	47.2279	21.6521	-1680.5	-	H	M	Yes	1	0	-	-	UCIAMS283908	3385	15	-1739	-1622	95.4	IntCal20	-1680.5	0.962544	4.4e-05	0.036263	4.4e-05	1.5e-05	1.7e-05	0.000796	0.000271	8e-06	-0.00155416	-0.000426565	-9.54389e-05	-1.0383e-05	0.000166074	0.0428969	0.0188672	0.0179171	0.00573587	0	0
This study	GC77550_Hun_m1751	DOM2	1	Triple Indexed (PE NovaSeq)	85456768	6472028	0.713869	0.568781	Gáborján-Csapszékpart, Hungary (culture Nyírség-Ottományi-Gyulavarsánd, Early/Midle Bronze Age)	47.2279	21.6521	-1750.5	-	H	F	Yes	1	0	-	-	UCIAMS278306	3425	20	-1870	-1631	95.4	IntCal20	-1750.5	0.974919	0	0.024092	1.4e-05	1.9e-05	0	0.000733	0.000182	4.1e-05	-0.00154897	-0.000379981	-0.000166505	-0.000232216	-7.61932e-05	0.0522256	0.030165	0.0107672	0.00540972	0.00482991	0
This study	GIN1020_Den_m3000	FBPWC	6	Triple Indexed (PE HiSeq4000)	505835335	53216888	0.788241	0.608586	Ginnerup, Denmark (settlement, Neolithic - transition between Funnel Beaker and Pitted Ware Cultures)	56.4113	10.7448	-3000	-	H	F	No	0	0	Supplementary Information	Dating inferred from archaeological Context and/or associated radiocarbon dates	-	-	-	-3100	-2950	-	-	-3050	3e-06	0.125131	0.169546	1.3e-05	0.705292	2e-06	9e-06	1e-06	2e-06	0.00112839	-0.000400007	0.000854119	-4.47049e-05	-0.000136735	0.350666	0.148696	0.129207	0.0447923	0.0138707	0.0125872
This study	GIN1055_Den_m3000	FBPWC	7	Triple Indexed (PE HiSeq4000)	469990220	63172074	0.601182	0.463135	Ginnerup, Denmark (settlement, Neolithic - transition between Funnel Beaker and Pitted Ware Cultures)	56.4113	10.7448	-3000	-	H	M	No	0	0	Supplementary Information	Dating inferred from archaeological Context and/or associated radiocarbon dates	-	-	-	-3100	-2950	-	-	-3050	1e-06	0.163877	0.214682	1e-06	0.621382	4.7e-05	5e-06	1e-06	2e-06	0.00131292	-0.000516417	0.000877803	-9.42427e-05	-0.000125733	0.261317	0.096738	0.0852681	0.0368089	0.0405953	0
This study	GIN396_Den_m3000	FBPWC	2	Triple Indexed (PE HiSeq4000)	185250542	18214466	0.92091	0.712281	Ginnerup, Denmark (settlement, Neolithic - transition between Funnel Beaker and Pitted Ware Cultures)	56.4113	10.7448	-3000	-	H	F	No	0	0	Supplementary Information	Dating inferred from archaeological Context and/or associated radiocarbon dates	-	-	-	-3500	-2950	-	-	-3225	2e-06	0.117336	0.170905	9e-06	0.711735	1e-06	3e-06	2e-06	7e-06	0.00105835	-0.000400822	0.000841279	0.000114028	-0.000173745	0.228116	0.0635678	0.0687577	0.0435145	0.0366603	0.0145152
This study	GIN489_Den_m3000	FBPWC	7	Triple Indexed (PE HiSeq4000)	1332837172	110131664	1.01951	0.788305	Ginnerup, Denmark (settlement, Neolithic - transition between Funnel Beaker and Pitted Ware Cultures)	56.4113	10.7448	-3000	-	H	F	No	0	0	Supplementary Information	Dating inferred from archaeological Context and/or associated radiocarbon dates	-	-	-	-3500	-2950	-	-	-3225	6.2e-05	0.083798	0.145926	2.5e-05	0.770122	4.6e-05	5e-06	8e-06	9e-06	0.000879172	-0.000344503	0.00078179	-2.83205e-05	-0.00012785	0.140603	0.0596292	0.0551341	0.0189429	0.00518614	0
This study	GIN561_Den_m3000	FBPWC	2	Triple Indexed (PE HiSeq4000)	164467754	55447562	1.40463	1.13137	Ginnerup, Denmark (settlement, Neolithic - transition between Funnel Beaker and Pitted Ware Cultures)	56.4113	10.7448	-3000	-	H	F	No	0	0	Supplementary Information	Dating inferred from archaeological Context and/or associated radiocarbon dates	-	-	-	-3500	-2950	-	-	-3225	7e-06	0.191609	0.248684	5.9e-05	0.559546	8.7e-05	4e-06	1e-06	2e-06	0.00145565	-0.000542515	0.000802346	0.00027038	-0.000185277	0.213786	0.0540217	0.0677553	0.0452818	0.0319298	0.0141594
This study	Karat17039_Kaz_m1834	DOM2	1	Triple Indexed (PE NovaSeq)	214689296	26035448	1.53326	1.18234	Karatomar Burial ground, Kazakhstan (Kurgan 1)	52.8048	62.8392	-1834	-	H	F	Yes	1	0	-	-	UCIAMS283909	3515	20	-1918	-1750	95.4	IntCal20	-1834	0.955786	3e-06	0.04302	1e-06	3.3e-05	5e-06	0.000938	0.00021	5e-06	-0.00152647	-0.000332785	-4.79038e-05	1.05054e-05	1.56099e-05	0.0352325	0.0178767	0.010118	0.00640081	0	0
This study	KT46_Aus_m3240	HUNG	7	Triple Indexed (PE HiSeq4000)	740183158	99956850	1.29079	0.97853	Kittsee settlement, Austria (transition of the Boleráz Baden Culture to Ossarn Baden Culture)	48.1015	17.0452	-3240	-	H	M	Yes	1	0	-	-	UCIAMS278407	4560	20	-3371	-3109	95.4	IntCal20	-3240	0.28925	1e-06	0.024962	8e-06	0.685674	1e-05	5.1e-05	1.1e-05	3.3e-05	-0.00019669	-0.00037783	0.000760237	-0.000128242	0.000333582	0.131787	0.04063	0.0448647	0.0337875	0.0118389	0
This study	KU1153_Hun_m2301	HUNG	1	Triple Indexed (PE NovaSeq)	145163383	14202912	0.473994	0.376757	Budapest-Királyok Útja 293, Hungary (culture Bell Beaker-Nagyrév-Vatya, Early-Middle Bronze Age)	47.5993	19.0679	-2301	-	H	F	Yes	1	0	-	-	UCIAMS283910	3835	15	-2399	-2203	95.4	IntCal20	-2301	0.201203	1e-05	0.001732	8.9e-05	0.796818	1.8e-05	2.3e-05	8.1e-05	2.6e-05	-6.85615e-06	-0.00033952	0.000880905	7.89774e-05	0.000414724	0.135812	0.0762091	0.0296439	0.014215	0.0147036	0
This study	KU1591_Hun_m2304	HUNG	1	Triple Indexed (PE NovaSeq)	124853535	8562462	0.480237	0.372097	Budapest-Királyok Útja 293, Hungary (culture Bell Beaker-Nagyrév-Vatya, Early-Middle Bronze Age)	47.5993	19.0679	-2303.5	-	H	M	Yes	1	0	-	-	UCIAMS283911	3840	15	-2404	-2203	95.4	IntCal20	-2303.5	0.315655	2e-06	0.007226	2.9e-05	0.676904	1.6e-05	4.7e-05	3.5e-05	8.8e-05	-0.000270597	-0.000396826	0.000864747	-0.00020306	0.00041819	0.194087	0.0738594	0.0555549	0.0380776	0.0119202	0.0139935
This study	KU1701_Hun_m1822	DOM2	2	Triple Indexed (PE NovaSeq)	319577080	25921068	0.533818	0.412885	Budapest-Királyok Útja 293, Hungary (culture Bell Beaker-Nagyrév-Vatya, Early-Middle Bronze Age)	47.5993	19.0679	-1822	-	H	M	Yes	1	0	-	-	UCIAMS278408	3510	20	-1895	-1749	95.4	IntCal20	-1822	0.95177	9e-06	0.045905	4.3e-05	7e-06	4.8e-05	0.001984	0.000216	1.7e-05	-0.00157053	-0.000363423	-0.000120071	-0.000126665	8.86038e-06	0.0465105	0.0247636	0.0174833	0.00242305	0	0
This study	KU2102_Hun_m2211	HUNG	1	Triple Indexed (PE NovaSeq)	184776013	10135362	0.550696	0.439176	Budapest-Királyok Útja 293, Hungary (culture Bell Beaker-Nagyrév-Vatya, Early-Middle Bronze Age)	47.5993	19.0679	-2211	-	H	F	Yes	1	0	-	-	UCIAMS283912	3775	15	-2284	-2138	95.4	IntCal20	-2211	0.192254	2e-05	0.003378	3.3e-05	0.804132	5e-05	5e-06	0.000108	2e-05	2.59843e-05	-0.000371514	0.000876685	3.25286e-05	0.000423023	0.0921052	0.0527103	0.0259826	0.0134123	0	0
This study	KU2210_Hun_m2218	HUNG	2	Triple Indexed (PE NovaSeq)	236806746	13667092	0.567825	0.453123	Budapest-Királyok Útja 293, Hungary (culture Bell Beaker-Nagyrév-Vatya, Early-Middle Bronze Age)	47.5993	19.0679	-2217.5	-	H	M	Yes	1	0	-	-	UCIAMS283913	3795	15	-2289	-2146	95.4	IntCal20	-2217.5	0.198185	9e-06	0.00124	3.1e-05	0.8004	1.8e-05	4.9e-05	2.1e-05	4.7e-05	7.86079e-06	-0.000348739	0.00086665	-5.46003e-05	0.000338696	0.112614	0.0588378	0.0321259	0.0205674	0	0
This study	KU709_Hun_m2335	HUNG	1	Triple Indexed (PE NovaSeq)	295148128	58502708	1.01306	0.807163	Budapest-Királyok Útja 293, Hungary (culture Bell Beaker-Nagyrév, Early Bronze Age)	47.5993	19.0679	-2334.5	-	H	F	Yes	1	0	-	-	UCIAMS278409	3865	20	-2458	-2211	95.4	IntCal20	-2334.5	0.148214	6e-06	0.003657	0.003632	0.844408	6e-06	2.1e-05	1e-05	4.8e-05	0.000131219	-0.000297182	0.000819363	5.20152e-05	0.000309777	0.089497	0.0418844	0.0326128	0.0128361	0	0
This study	POZ327_Pol_m5127	NEOPOL	3	Triple Indexed (PE NovaSeq)	291175509	24079900	0.503935	0.381744	Tominy, Poland (Early Neolithic settlement, Linear Pottery Culture)	50.853	21.6796	-5127	-	H	M	Yes	1	0	-	-	UCIAMS283914	6165	15	-5210	-5044	95.4	IntCal20	-5127	0.109709	3.3e-05	0.053662	4.6e-05	0.835899	0.000115	0.000427	3.7e-05	7.1e-05	0.000211217	-0.000334749	0.000749813	-0.000108318	0.000248664	0.149306	0.084652	0.0317796	0.0130699	0	0.0185173
This study	POZ37_Pol_m5108	NEOPOL	8	Triple Indexed (PE HiSeq4000)	502979180	62547158	0.411433	0.307978	Tominy, Poland (Early Neolithic settlement, Linear Pottery Culture)	50.853	21.6796	-5108	-	H	M	Yes	1	0	-	-	UCIAMS283915	6150	15	-5210	-5006	95.4	IntCal20	-5108	0.189671	8.5e-05	0.078593	4.6e-05	0.730134	3.7e-05	0.001316	0.000107	1e-05	9.08502e-07	-0.000396619	0.000746377	1.13027e-05	0.00037409	0.34989	0.198234	0.117215	0.014285	0	0.0185194
This study	POZ54_Ukr_m1498	DOM2	1	Triple Indexed (PE HiSeq4000)	346487490	23598008	5.66267	4.67641	Husatyn, Ukraine (Double burial)	49.0753	26.1792	-1497.5	-	H	M	Yes	1	0	-	-	UCIAMS283916	3255	15	-1540	-1455	95.4	IntCal20	-1497.5	0.9369	0.004493	0.040106	0.005847	0.012543	6.8e-05	1.6e-05	2e-05	7e-06	-0.00132882	-0.000369281	-0.00015136	6.91114e-05	-8.58812e-05	0.0271586	0.0183121	0.00823012	0	0	0
This study	SZHB2027_Hun_m2033	HUNG	1	Triple Indexed (PE HiSeq4000)	138137767	10162508	0.972363	0.759754	Százhalombatta-Földvár, Hungary (culture Nagyrév-Vatya, Early-Middle Bronze Age)	47.3396	18.9461	-2032.5	-	H	M	Yes	1	0	-	-	UCIAMS283917	3640	15	-2120	-1945	95.4	IntCal20	-2032.5	0.210567	0	0.003657	1.6e-05	0.785698	4e-06	5e-06	4.7e-05	6e-06	-1.27895e-05	-0.000378466	0.000821044	-6.81905e-05	0.000274475	0.10239	0.0491518	0.0359545	0.00956305	0.00620204	0
This study	SZHB2074_Hun_m2115	HUNG	1	Triple Indexed (PE HiSeq4000)	143119734	13767948	1.1541	0.905941	Százhalombatta-Földvár, Hungary (culture Nagyrév-Vatya, Early-Middle Bronze Age)	47.3396	18.9461	-2114.5	-	H	F	Yes	1	0	-	-	UCIAMS278426	3710	20	-2197	-2032	95.4	IntCal20	-2114.5	0.205175	5e-06	4.9e-05	9e-05	0.794592	3e-06	1.4e-05	3.7e-05	3.2e-05	-1.69492e-05	-0.000334263	0.00086888	-5.2207e-05	0.000317131	0.0909477	0.0445579	0.0353458	0.00625892	0.00471718	0
This study	SZHB2079_Hun_m1575	DOM2	7	Triple Indexed (PE HiSeq4000)	535994397	57747634	0.752742	0.587799	Százhalombatta-Földvár, Hungary (culture Nagyrév-Vatya, Early-Middle Bronze Age)	47.3396	18.9461	-1575	-	H	M	Yes	1	0	-	-	UCIAMS283918	3310	15	-1618	-1532	95.4	IntCal20	-1575	0.938697	6e-06	0.057715	1.6e-05	6.2e-05	0.001475	0.001929	9.7e-05	1e-06	-0.00143812	-0.000407817	-0.000217254	-2.07303e-05	0.000172988	0.122348	0.0765124	0.0342936	0.00230411	0	0.00662051
This study	SZHB2147_Hun_m2054	HUNG	2	Triple Indexed (PE HiSeq4000)	148928285	4573634	1.95686	1.5572	Százhalombatta-Földvár, Hungary (culture Nagyrév-Vatya, Early-Middle Bronze Age)	47.3396	18.9461	-2053.5	-	H	F	Yes	1	0	-	-	UCIAMS283919	3665	15	-2136	-1971	95.4	IntCal20	-2053.5	0.145468	4e-06	0.000712	0.000183	0.853544	3e-06	6e-06	6.8e-05	9e-06	0.000126263	-0.000289511	0.000872754	-5.29455e-05	0.000290069	0.0885775	0.0403004	0.034532	0.00871707	0.00460697	0
This study	SZHB2158_Hun_m1820	DOM2	3	Triple Indexed (PE HiSeq4000)	148390993	7753952	0.548914	0.429433	Százhalombatta-Földvár, Hungary (culture Nagyrév-Vatya, Early-Middle Bronze Age)	47.3396	18.9461	-1820	-	H	M	Yes	1	0	-	-	UCIAMS283920	3505	15	-1889	-1751	95.4	IntCal20	-1820	0.954505	8.1e-05	0.043054	6.6e-05	4.8e-05	9e-05	0.001904	0.000153	9.8e-05	-0.00158149	-0.000476675	4.35782e-05	-0.000239835	-0.000108269	0.0912636	0.0635541	0.0184086	0.00266931	0.00515683	0
This study	SZHB2438_Hun_m1602	DOM2	4	Triple Indexed (PE HiSeq4000)	207480780	21636280	0.514905	0.406165	Százhalombatta-Földvár, Hungary (culture Nagyrév-Vatya, Early-Middle Bronze Age)	47.3396	18.9461	-1602	-	H	F	Yes	1	0	-	-	UCIAMS283921	3335	15	-1669	-1535	95.4	IntCal20	-1602	0.949217	3.4e-05	0.048495	9e-06	5.5e-05	4.4e-05	0.00198	0.000138	2.7e-05	-0.00152022	-0.000447318	-3.93338e-05	-0.000158303	0.00016553	0.163449	0.109483	0.0520005	0	0	0
This study	SZHB553_Hun_m1566	DOM2	1	Triple Indexed (PE HiSeq4000)	73585658	3367258	0.905656	0.718704	Százhalombatta-Földvár, Hungary (culture Nagyrév-Vatya, Early-Middle Bronze Age)	47.3396	18.9461	-1566	-	H	F	Yes	1	0	-	-	UCIAMS283922	3300	15	-1615	-1517	95.4	IntCal20	-1566	0.959561	6e-06	0.033535	1e-05	1e-05	0.00526	0.001559	6.1e-05	0	-0.00146723	-0.000420961	-0.0001518	9.23622e-05	2.02134e-05	0.046368	0.0193976	0.0142648	0.00760717	0.00444562	0
This study	SZHB625_Hun_m984	DOM2	1	Triple Indexed (PE HiSeq4000)	54640334	2661836	0.590389	0.476854	Százhalombatta-Földvár, Hungary (culture Urnfield, Late Bronze Age)	47.3396	18.9461	-984	-	H	M	Yes	1	0	-	-	UCIAMS283926	2830	15	-1046	-922	95.4	IntCal20	-984	0.981301	1e-06	0.015894	1.7e-05	1.6e-05	2e-06	0.002691	4.2e-05	3.7e-05	-0.0016175	-0.000375845	-0.000129546	3.96299e-05	3.8426e-05	0.0358323	0.0243747	0.00482721	0.0052743	0	0
This study	SZHB734_Hun_m1576	DOM2	3	Triple Indexed (PE HiSeq4000)	262893735	86632550	0.482194	0.387295	Százhalombatta-Földvár, Hungary (culture Nagyrév-Vatya, Early-Middle Bronze Age)	47.3396	18.9461	-1576	-	H	F	Yes	1	0	-	-	UCIAMS283927	3315	15	-1618	-1534	95.4	IntCal20	-1576	0.964591	1e-06	0.033082	2.1e-05	1e-06	7e-05	0.002092	0.000139	3e-06	-0.00157629	-0.000383861	-0.000181531	-2.68776e-05	3.12461e-05	0.0500757	0.0349398	0.0144826	0	0	0
This study	SZHB967_Hun_m1822	DOM2	1	Triple Indexed (PE HiSeq4000)	125209836	4887718	1.56138	1.2483	Százhalombatta-Földvár, Hungary (culture Nagyrév-Vatya, Early-Middle Bronze Age)	47.3396	18.9461	-1822	-	H	F	Yes	1	0	-	-	UCIAMS283928	3510	15	-1893	-1751	95.4	IntCal20	-1822	0.937472	4.2e-05	0.057607	1.9e-05	0.002578	0.00016	0.002087	1.2e-05	2.3e-05	-0.00142712	-0.000382335	-4.70733e-05	9.86648e-06	5.24224e-05	0.0388557	0.0172565	0.00919486	0.0111387	0	0
Vershinina et al. (2021) (Ref. 61)	YG303_Can_m28427	LPNAMR	-	-	-	-	28.0106	25.0778	Klondike, Canada (Eldorado Creek, Equus lambei)	64.0708	-139.421	-28427	-	H	M	Yes	0	1	Vershinina et al. 2021 (Ref. 136)	-	CAMSLLNL157454	26020	140	-28789	-28065	95.4	IntCal20	-28427	0	2e-06	7e-06	3e-06	8e-06	5e-06	0.999097	1.8e-05	0.000859	-	-	-	-	-	0.0288557	0.0108569	0.00807219	0	0	0.00855623
This study	ABA9_Rus_m1786	DOM2	1	Triple Indexed (PE NovaSeq)	68741497	3128204	0.762349	0.642936	Tyubyak, Russia (pit III/3, IPAE-29/501)	52.8262	56.0592	-1786	-	H	F	Yes	1	0	-	-	UCIAMS263094	3460	15	-1878	-1694	95.4	IntCal20	-1786	0.900056	0.004453	0.084392	1e-06	0.000337	0.009921	0.000803	2.2e-05	1.2e-05	-0.00127364	-0.000422731	-0.000235192	0.000115251	9.86763e-05	0.0392181	0.0194126	0.0127804	0.00526688	0	0
This study	ABA10_Rus_m1757	DOM2	1	Triple Indexed (PE NovaSeq)	61640428	2189768	0.938624	0.793109	Tyubyak, Russia (pit III/3, IPAE-29/502)	52.8262	56.0592	-1756.5	-	H	F	Yes	1	0	-	-	UCIAMS263095	3430	15	-1871	-1642	95.4	IntCal20	-1756.5	0.907738	0.004395	0.084793	6.7e-05	4.7e-05	0.00192	0.000986	3.5e-05	1.7e-05	-0.00130417	-0.000366595	-0.000175604	5.19718e-05	4.16393e-05	0.111748	0.0222167	0.0155134	0.00550657	0.0272709	0.0406834
This study	BorlyXIII_Kaz_m4638	NEOBOR (Botai-related)	1	Triple Indexed (PE NovaSeq)	126973078	8524188	0.328905	0.288004	Borly, Kazakhstan	51.8262	77.9483	-4637.5	-	H	M	Yes	1	0	-	-	UCIAMS263861	5805	20	-4721	-4554	95.4	IntCal20	-4637.5	0.062113	0.104752	0.018774	0.814186	0.000161	1e-06	6e-06	8e-06	1e-06	0.00122273	0.000928532	-0.000570039	-0.000297308	-0.000352299	0.195904	0.0693298	0.0400859	0.0488301	0.0214526	0.0158986
This study	LR18x3_Rus_m1820	DOM2	1	Triple Indexed (PE NovaSeq)	313319825	14046248	1.48805	1.17689	Noviye Kluchi III, Russia (cemetery, Bronze Age Pokrovka Culture)	53.3389	51.87	-1820	-	H	F	Yes	1	0	-	-	UCIAMS263856	3505	15	-1889	-1751	95.4	IntCal20	-1820	0.964978	1e-06	0.033586	1e-05	1e-06	0.000178	0.001096	6.8e-05	8.2e-05	-0.00151129	-0.000379343	-8.1413e-05	-1.3199e-05	3.82204e-05	0.0348621	0.0205095	0.0136074	0	0	0
Cai et al. (2022) (Ref. 60)	HH04D_Chi_m2328	OVODOVI	-	-	-	-	2.78877	2.31068	Honghe, China	47.2	123.62	-2328	-	O	M	Yes	0	1	Dawei et al. 2022 (Ref. 137)	-	Beta463384	3840	30	-2455	-2201	95.4	IntCal20	-2328	8e-06	2.5e-05	4e-05	1e-06	6e-06	1e-06	0.003452	0.985243	0.011224	-	-	-	-	-	0.0350254	0.0290728	0.00465593	0	0	0
Cai et al. (2022) (Ref. 60)	HH06D_Chi_m2333	OVODOVI	-	-	-	-	9.15367	7.41356	Honghe, China	47.2	123.62	-2333	-	O	F	Yes	0	1	Dawei et al. 2022 (Ref. 137)	-	Beta500199	3860	30	-2460	-2206	95.4	IntCal20	-2333	8e-06	2.5e-05	4e-05	1e-06	6e-06	1e-06	0.003452	0.985243	0.011224	-	-	-	-	-	0.0037736	0.00361869	0	0	0	0
This study	DavaG1_Ira_m4615	NEOANA	3	Triple Indexed (PE NovaSeq)	124682414	4634184	0.807689	0.618002	Dava Göz, Iran (Neolithic; Tr III, Loc 3003, 3011)	38.4903	45.0322	-4615	-	H	F	Yes	1	0	-	-	UCIAMS283903	5765	15	-4682	-4547	95.4	IntCal20	-4614.5	0.124866	0.026221	0.12072	0.26511	0.441863	0.021209	6e-06	5e-06	1e-06	0.00045623	-0.000117462	-0.000165847	-0.000760888	0.0004326	0.388681	0.184382	0.173012	0.0290506	0	0
This study	Rat13_Ger_474	TARPAN	4	Triple Indexed (PE NovaSeq)	383957820	38226368	0.738034	0.596675	Rathewitz, Germany (Burial ground, Migration period 5th-6th c. CE, Nb in LDA Halle collections: HK 56:281)	51.1499	11.8098	474	-	H	M	Yes	1	0	-	-	UCIAMS199237	1620	15	413	535	95.4	IntCal20	474	0.817303	1.9e-05	0.050324	4.4e-05	0.13119	3.3e-05	0.001051	2.2e-05	1.4e-05	-0.00116766	-0.000589854	0.000221093	-0.000123186	-9.48442e-05	0.0211067	0.00976093	0.0053766	0.00517296	0	0
This study	Botai18x30_Kaz_m3328	BOTAI	1	Triple Indexed (PE HiSeq4000)	91439622	21028122	1.7074	1.43159	Botai, Kazakhstan (Eneolithic settlement)	53.3039	67.6458	-3328	-	H	M	No	0	0	Librado et al. (2021) (Ref. 1)	Dating inferred from archaeological Context and/or associated radiocarbon dates%	-	-	-	-	-	-	-	-3328	0.002436	0.00678	0.002467	0.971892	0.01627	7.6e-05	1.2e-05	6.4e-05	4e-06	0.000454689	0.00124054	4.36768e-05	7.52459e-05	-3.55513e-06	0.00953816	0.00647061	0.00197451	0	0	0
This study	BotaiB_Kaz_m3228	BOTAI	4	Single Indexed (SE HiSeq 2500)	231708454**	-	3.58309	2.90595	Botai, Kazakhstan (Eneolithic settlement)	53.3039	67.6458	-3328	-	H	F	No	0	0	Librado et al. (2021) (Ref. 1)	Dating inferred from archaeological Context and/or associated radiocarbon dates%	-	-	-	-	-	-	-	-3328	1e-05	0.015418	0.05442	0.929889	0.000243	1e-05	5e-06	3e-06	0	0.000485543	0.00108984	-1.17941e-05	-1.11928e-05	-7.5156e-05	0.00784113	0.00427705	0.00318188	0	0	0
This study	NB4_Kaz_m4210	NEONCAS	6	Triple Indexed (PE HiSeq4000)	315116921	25380622	1.64247	1.34021	Derkul, Kazakhstan (680-36)	51.16	51.17	-4210	-	H	F	Yes	1	0	-	-	UCIAMS250233	5270	20	-4429	-3991	95.4	IntCal20	-4210	0.578242	1e-06	0.149967	0.27007	0.000146	8e-06	0.001559	2e-06	5e-06	-0.00082068	0.000223814	-0.000144516	-0.000262216	0.000180505	0.018283	0.0108625	0.00695523	0	0	0
This study	SRNHM007_Aus_m301	DOM2	4	Triple Indexed (PE HiSeq4000)	175601053	7270276	0.682648	0.543266	Roseldorf, Austria (La Tène settlement; sanctuary, object 14; Abd El Karem 2013, 8, Fig. 3)	48.6459	15.9296	-301	-	H	F	Yes	1	0	-	-	UCIAMS250231	2260	20	-394	-208	95.4	IntCal20	-301	0.991169	1e-06	0.005915	6e-06	4.2e-05	2e-06	0.002766	9.5e-05	5e-06	-0.00164684	-0.000432482	-7.66872e-05	7.92711e-05	-1.74113e-05	0.0356261	0.0283535	0.00672982	0	0	0
This study	Kref4_Ger_48	DOM2	3	Triple Indexed (PE NovaSeq)	194674985	12961354	1.38361	1.09236	Krefeld-Gellep, Germany	51.3322	6.68428	48	-	H	M	No	0	0	Supplementary Information	Dating inferred from archaeological Context and/or associated radiocarbon dates	-	-	-	-	-	-	-	48	0.983222	1.7e-05	0.011922	1.5e-05	7.5e-05	0.003914	0.000713	9.4e-05	2.8e-05	-0.00150627	-0.000434752	-0.000181233	-2.20837e-05	-7.67599e-06	0.0511106	0.0155264	0.0151243	0.0137533	0.00494947	0
This study	SRSLO012_Slo_m197	DOM2	4	Triple Indexed (PE HiSeq4000)	333629320	17035280	1.00336	0.795865	Bled, Pristava necropolis, Slovenia (Grave 18; Gabrovec 1960, 23–24)	46.3572	14.0933	-197	-	H	F	Yes	1	0	-	-	UCIAMS250232	2125	20	-340	-53	95.4	IntCal20	-197	0.98889	8e-06	0.009577	3e-05	1e-06	0.000158	0.001133	0.000158	4.4e-05	-0.00159518	-0.000389248	-0.000176862	0.000145826	-6.2186e-05	0.0410226	0.0311608	0.00647369	0.00222925	0	0
This study	GVA637_Fra_m64	DOM2	6	Triple Indexed (PE NovaSeq)	294888446	28674720	2.03762	1.66986	Orcet - La Roche Blanche - L'Enfer, France (F 10, same pit as GVA639)	45.7077	3.17459	-64	-	H	M	Yes	1	0	-	-	UCIAMS250203	2050	20	-148	21	95.4	IntCal20	-63.5	0.986307	0.002921	0.008683	0.000102	1.7e-05	0.001863	2.3e-05	7.8e-05	7e-06	-0.00145611	-0.000410283	-0.00016141	-4.58313e-06	-8.05573e-05	0.0330898	0.0207863	0.00531591	0.00615131	0	0
This study	Pech126_Fra_m288	DOM2	2	Triple Indexed (PE HiSeq4000)	119359911	21331636	2.06103	1.71863	Sigean - Pech Maho, France (US78019)	43.0456	2.95611	-288		H	M	Yes	1	0	-	-	UCIAMS250224	2225	20	-372	-203	95.4	IntCal20	-288	0.991734	0.005217	0.00178	0.000138	0.001057	1.7e-05	2e-06	2.7e-05	2.6e-05	-0.00146582	-0.00040153	-0.000126981	6.46016e-05	-4.55631e-05	0.0257726	0.0151339	0.00989873	0	0	0
This study	H9020_Spa_m291	DOM2	3	Triple Indexed (PE HiSeq4000)	696581883	139707348	2.97637	2.31783	Alorda Park (Calafell, Spain) - SU 9020 - Bottom level of the filling of the ditch surrounding the fortified aristocratic residence	41.190592	1.580915	-291	-	H	M	Yes	1	0	-	-	UCIAMS190014	2230	15	-376	-205	95.4	IntCal20	-291	0.999578	0	1e-06	4e-06	1e-06	1e-06	1.5e-05	0.000359	4e-05	-0.00169814	-0.000340888	1.46188e-05	-4.47938e-05	-0.000224207	0.0228773	0.0154634	0.00627044	0	0	0
This study	GVA629_Fra_m112	DOM2	1	Triple Indexed (PE HiSeq4000)	187203776	28116966	2.41927	1.96618	Le Cendre - Gondole - Les piots, France	45.7206	3.18564	-112	-	H	M	Yes	1	0	-	-	UCIAMS250201	2105	20	-174	-49	95.4	IntCal20	-111.5	0.971016	0.003207	0.024633	7e-06	0.000834	0.000156	5.8e-05	7e-05	2e-05	-0.00144967	-0.000367645	-8.05033e-05	6.62331e-05	-2.67514e-05	0.0260478	0.0165131	0.0055943	0.00296192	0	0
This study	GVA639_Fra_2	DOM2	1	Triple Indexed (PE HiSeq4000)	206614071	38848912	4.19215	3.45707	Orcet - La Roche Blanche - L'Enfer, France (F 10, same pit as GVA637)	45.7077	3.17459	2	-	H	M	Yes	1	0	-	-	UCIAMS250204	2025	15	-51	55	95.4	IntCal20	2	0.962058	0.003872	0.012387	0.021486	0.00018	5e-06	5e-06	1e-06	3e-06	-0.00138183	-0.000337012	-0.000198705	8.91022e-05	-1.8526e-05	0.0251781	0.0142565	0.00802396	0.00222901	0	0
This study	Alcester1147_UK_169	DOM2	5	Triple Indexed (PE HiSeq4000)	161523802	26853908	1.85555	1.51729	Stratford on Avon, UK (Alcester, Bleachfield Street; early to late Roman occupation)	52.211	-1.8676	169	-	H	F	Yes	1	0	-	-	UCIAMS199290	1880	15	122	215	95.4	IntCal20	169	0.979778	0.003068	0.016702	3.3e-05	8.4e-05	0.000212	2.2e-05	8.2e-05	1.6e-05	-0.00145597	-0.000412195	-0.000103102	3.6154e-05	-5.50624e-05	0.0202191	0.0167057	0.00230347	0	0	0
This study	H2012x137_Spa_m204	DOM2	4	Triple Indexed (PE HiSeq4000)	527298269	51072040	3.98479	3.26087	Hereuet, Spain (Seró; SU 2012 - Filling of silo SJ-8)	41.8819	1.11025	-204	-	H	F	Yes	1	0	-	-	UCIAMS250253	2150	20	-350	-58	95.4	IntCal20	-204	0.96322	0.003106	0.031481	6.8e-05	0.001981	2.1e-05	4e-05	3.6e-05	4.7e-05	-0.00140454	-0.000383415	-0.000114279	8.34916e-05	-0.000102254	0.0324408	0.0134889	0.00850259	0.00936904	0	0
This study	UE14029_Spa_m293	DOM2	4	Triple Indexed (PE HiSeq4000)	555949303	21096410	1.06734	0.804286	Puig de Sant Andreu, Spain (Ullastret; SU14029 - abandon layer of the main residence (zona 14) of this urban site of more than 10Ha	42.0057	3.07836	-293	-	H	M	Yes	1	0	-	-	UCIAMS190016	2235	15	-380	-206	95.4	IntCal20	-293	0.986822	3e-06	0.011841	7e-06	2.5e-05	2.4e-05	0.000871	0.000398	9e-06	-0.00169796	-0.00040629	-8.51461e-05	-4.83683e-05	-4.8356e-05	0.040968	0.0320483	0.00570429	0.00230639	0	0
This study	Tarquinia3206_Ita_275	DOM2	4	Triple Indexed (PE HiSeq4000)	149707298	23148548	1.06519	0.855534	Tarquinia, Italy	42.2492	11.7561	275	-	H	F	Yes	1	0	-	-	UCIAMS229407	1790	20	220	330	95.4	IntCal20	275	0.98789	6e-06	0.010034	3.7e-05	9e-06	0.00093	0.000958	0.00013	5e-06	-0.00153843	-0.000458445	-0.000107612	-0.000109623	1.50746e-05	0.0262909	0.0188572	0.00681879	0	0	0
This study	SRNHM004_Aus_m294	DOM2	3	Triple Indexed (PE HiSeq4000)	212346818	17910312	0.827666	0.659209	Roseldorf, Austria (La Tène settlement, sanctuary, object 14; Abd El Karem 2013, 8, Fig. 3)	48.6459	15.9296	-294	-	H	M	Yes	1	0	-	-	UCIAMS250230	2235	20	-382	-206	95.4	IntCal20	-294	0.986501	8e-06	0.012879	3e-06	1.5e-05	6.6e-05	0.000246	0.000279	2e-06	-0.00157282	-0.000478973	-4.26414e-05	-0.000160699	-7.65518e-05	0.034843	0.0240932	0.00636287	0.0038767	0	0
This study	P137_Den_m291	DOM2	4	Triple Indexed (PE HiSeq4000)	323856083	124147912	1.08618	0.921142	Hjortspringkobbel, Denmark (Collections of the Natural History Museum of Denmark)	54.9638	9.58656	-291	-	H	M	Yes	1	0	-	-	UCIAMS199274	2230	15	-376	-205	95.4	IntCal20	-291	0.904265	0.00936	0.036251	1.1e-05	0.05001	0.0001	0	2e-06	1e-06	-0.00120139	-0.000494735	-0.000249583	0.000156968	1.56391e-06	0.0416401	0.0239713	0.00735052	0.00944485	0	0
This study	F139_Swe_342	DOM2	3	Triple Indexed (PE HiSeq4000)	401135355	71575976	6.70755	5.50033	Skedemosse, Sweden (Öland; Collections of the Swedisk History Museum, nb. 26732-1322430)	56.8312	16.7545	342	-	H	M	Yes	1	0	-	-	UCIAMS218299	1685	30	255	428	95.4	IntCal20	342	0.931515	0.003917	0.019279	0.012307	0.032956	1.2e-05	3e-06	0	9e-06	-0.00129078	-0.00040579	-0.000201667	8.66371e-05	-8.66619e-05	0.0829068	0.0126811	0.0065845	0.0124992	0.010071	0.0398105
This study	P188_Den_149	DOM2	5	Triple Indexed (PE HiSeq4000)	209881549	49526884	2.62056	2.12865	Rislev, Denmark (Collections of the Natural History Museum of Denmark)	55.2818	11.7238	149	-	H	F	Yes	1	0	-	-	UCIAMS199292	1890	20	83	215	95.4	IntCal20	149	0.941618	0.004711	0.025822	0.001598	0.026199	4e-05	5e-06	5e-06	1e-06	-0.00130374	-0.000420934	-0.000192261	4.21336e-05	-2.63048e-05	0.0215192	0.0145863	0.00691715	0	0	0
This study	GVA636_Fra_m197	DOM2	3	Triple Indexed (PE NovaSeq)	104079936	7685620	1.44969	1.18696	Le Cendre - Gondole - Les Piots, France	45.7206	3.18564	-197	-	H	M	Yes	1	0	-	-	UCIAMS250202	2125	20	-340	-53	95.4	IntCal20	-196.5	0.995836	7.4e-05	0.002767	1.1e-05	2.5e-05	0.000997	6.1e-05	0.000218	1.2e-05	-0.001562	-0.000422133	-0.000139146	6.56096e-05	-3.55866e-05	0.0262474	0.0180962	0.00516301	0.00233892	0	0
This study	ADNUB33_Spa_m64	DOM2	4	Triple Indexed (PE HiSeq4000)	273389599	41859658	1.29557	1.0632	El Graell (Vic) - Ibero Roman, Spain (structure E-42)	41.9226	2.24206	-64	-	H	F	Yes	1	0	-	-	UCIAMS229420	2050	20	-148	21	95.4	IntCal20	-64	0.975781	3.8e-05	0.019185	3e-06	1.7e-05	0.004783	7.4e-05	7.7e-05	4.2e-05	-0.00146155	-0.000397463	-0.000198831	7.04314e-05	-2.96794e-05	0.0912665	0.022944	0.027307	0.0121527	0.00636437	0.0217532
This study	IDZH_Rus_734	DOM2	3	Triple Indexed (PE HiSeq4000)	167504217	99233684	1.70831	1.44341	Idzhil, Russia	47.42	45.523	734	-	H	M	Yes	1	0	-	-	UCIAMS218233	1270	20	670	798	95.4	IntCal20	734	0.979554	0.004903	0.011167	5.1e-05	0.000176	0.004083	3.8e-05	4e-06	2.4e-05	-0.00141705	-0.000403563	-0.000242262	4.75805e-05	-4.13683e-07	0.0162308	0.0111857	0.00498807	0	0	0
This study	KAU27B_Rus_m627	DOM2	1	Triple Indexed (PE NovaSeq)	177608686	9674334	2.28995	1.84632	Industryia, Russia	43.8629	42.7043	-627	-	H	M	Yes	1	0	-	-	UCIAMS250214	2475	20	-765	-489	95.4	IntCal20	-627	0.975142	0.004109	0.020401	0.000101	0.000103	7.9e-05	1e-06	5.8e-05	6e-06	-0.00142434	-0.000376439	-0.000167865	-1.41936e-06	-9.66412e-05	0.0224878	0.0136412	0.0055941	0.00279236	0	0
This study	Yal2x24_Rus_m105	DOM2	4	Triple Indexed (PE HiSeq4000)	154206075	43347070	1.17967	0.956941	Yaloman-II, Russia	50.5221	86.5667	-105	-	H	M	Yes	1	0	-	-	UCIAMS250255	2085	20	-166	-44	95.4	IntCal20	-105	0.981031	7e-06	0.018257	1.5e-05	3.1e-05	2e-05	0.00044	0.000195	2e-06	-0.00154408	-0.000336435	-0.000187926	-1.74552e-05	-6.30694e-05	0.028079	0.0208448	0.00324221	0.00263382	0	0
This study	RN10_Rus_1131	DOM2	4	Triple Indexed (PE HiSeq4000)	85116180	12755184	1.10989	0.90839	Krasnosamarskoe IV, Russia (kurgan cemetery)	53.0871	50.8098	1131	-	H	M	Yes	1	0	-	-	UCIAMS229405	905	20	1045	1216	95.4	IntCal20	1131	0.978244	8e-06	0.015863	5.5e-05	8.9e-05	0.005358	0.000258	0.000114	1.1e-05	-0.00149301	-0.000355776	-0.000211064	-6.49854e-05	-7.9204e-05	0.0201442	0.0122833	0.00416919	0.00308021	0	0
This study	ATDABAN13_Yak_1725	DOM2	1	Triple Indexed (PE NovaSeq)	105534690	29354356	2.75295	2.52556	At Daban, Yakutia	61.6512	129.254	1725	-	H	M	No	0	0	Supplementary Information	Dating inferred from archaeological Context and/or associated radiocarbon dates	-	-	-	1700	1750	-	-	1725	0.787333	0.005142	0.022241	0.086533	0.098729	8e-06	5e-06	8e-06	0	-0.000970663	-0.000365621	-0.000441037	0.000141906	7.75097e-05	0.0399067	0.0206979	0.0159093	0.00263402	0	0
This study	Zoox1_Mon_333	DOM2	3	Triple Indexed (PE HiSeq4000)	58746535	6936368	1.18895	0.981981	Zoolongiyn am, Mongolia	48.389	101.354	333	-	H	F	Yes	1	0	-	-	UCIAMS208901	1710	15	258	407	95.4	IntCal20	332.5	0.970238	1e-06	0.028468	3.6e-05	1e-05	0.000527	0.000614	1.9e-05	8.8e-05	-0.00147997	-0.000301897	-0.000221898	0.000170445	1.31167e-05	0.054319	0.0197859	0.0142869	0	0	0.0182952
This study	Borly9_Kaz_1807	DOM2	4	Triple Indexed (PE HiSeq4000)	62255445	26491192	1.51837	1.29824	Borly, Kazakhstan (SQ 7G (33-44cm))	51.8262	77.9483	1807	-	H	F	Yes	1	0	-	-	UCIAMS199631	120	20	1683	1930	95.4	IntCal20	1807	0.946655	0.005798	0.019845	0.027611	1.1e-05	5.1e-05	7e-06	9e-06	1.2e-05	-0.00135144	-0.00032631	-0.000326831	0.000246023	2.16689e-05	0.0616991	0.0164084	0.00856023	0.00658246	0.0173651	0.0118222
This study	GVA9046_Mon_716	DOM2	4	Triple Indexed (PE HiSeq4000)	121814529	11523240	2.28206	1.87796	Burgast, Mongolia	49.8308	89.99	716	-	H	M	No	0	1	Zazzo et al. 2019 (Ref. XXX)	Structure ST8-2015-, Prep. ID 16114; Artemis Platform	SacA47041	1310	30	656	775	95.4	IntCal20	715.5	0.982987	4e-06	0.000157	0.016655	3e-06	2.2e-05	9.4e-05	3e-05	4.8e-05	-0.0014784	-0.000307136	-0.000187186	4.55221e-05	-0.000118409	0.0344866	0.0126702	0.0090137	0.0125096	0	0
This study	ABA3_Rus_1333	DOM2	2	Triple Indexed (PE NovaSeq)	370462302	23180698	4.57581	3.81703	Krasny Gorodok, Russia	53.6536	50.6322	1333	-	H	M	Yes	1	0	-	-	UCIAMS250364	675	15	1281	1385	95.4	IntCal20	1333	0.942432	0.003931	0.019324	0.033815	0.00047	1.3e-05	8e-06	4e-06	0	-0.00133726	-0.000314001	-0.000236964	9.49292e-05	-3.57941e-05	0.0217099	0.0135434	0.00570487	0.00219367	0	0
This study	OSCAE16SP7x1_Rus_604	DOM2	4	Triple Indexed (PE HiSeq4000)	100723910	30200272	2.45913	2.10328	Zayukovo 3, Russia	43.6161	43.3339	604	-	H	M	Yes	1	0	-	-	UCIAMS190021	1475	20	565	642	95.4	IntCal20	604	0.931155	0.002736	0.022007	0.036914	0.007164	2.2e-05	2e-06	1e-06	2e-06	-0.00129023	-0.000342623	-0.000240597	-7.19525e-05	-0.000132123	0.0193906	0.0161691	0.00219366	0	0	0
This study	RN85_Rus_865	DOM2	2	Triple Indexed (PE HiSeq4000)	105474197	29404286	1.77452	1.48619	Krasnosamarskoe IV, Russia (settlement)	53.0936111*	50.8036111*	865	-	H	M	Yes	1	0	-	-	UCIAMS208886	1160	15	772	957	95.4	IntCal20	864.5	0.957833	5.3e-05	0.010017	0.028557	5.7e-05	0.003461	1.3e-05	3e-06	6e-06	-0.00138865	-0.000288454	-0.000266375	-2.82583e-05	-1.31654e-05	0.0222269	0.0115145	0.00779546	0.00236434	0	0
This study	LR18x66_Rus_1353	DOM2	1	Triple Indexed (PE HiSeq4000)	192836480	13957750	2.69217	2.16655	Shumaevo I, Russia (Kurgan 5, ditch, NE sector, Skull 1, depth - 123)	51.764	52.9046	1353	-	H	M	Yes	1	0	-	-	UCIAMS218284	605	30	1300	1406	95.4	IntCal20	1353	0.983432	9e-06	3.5e-05	0.016403	9e-06	1e-05	2.1e-05	1e-06	7.9e-05	-0.00148109	-0.000311825	-0.000145329	-2.50519e-05	-8.5505e-05	0.015689	0.0101642	0.00472223	0	0	0
This study	Miciurin01_Mol_794	DOM2	5	Triple Indexed (PE HiSeq4000)	889849785	705016388	2.34871	1.96846	Odaia, Moldavia (Miciurin)	47.9871	27.7883	794	-	H	M	Yes	1	0	-	-	UCIAMS199239	1225	15	707	880	95.4	IntCal20	794	0.924968	0.002598	0.021316	0.037703	0.013387	1e-06	2.2e-05	2e-06	4e-06	-0.00128199	-0.000335824	-0.00028178	0.000141518	2.62986e-05	0.0148178	0.0114055	0.00296269	0	0	0
This study	Kat2x4_Rus_m112	DOM2	1	Triple Indexed (PE HiSeq4000)	48366024	4860138	0.819417	0.670934	Katanda II, Russia	50.1681	86.1701	-112	-	H	M	Yes	1	0	-	-	UCIAMS250221	2105	20	-174	-49	95.4	IntCal20	-112	0.983059	1e-06	0.014474	5e-06	1e-05	0.001665	0.000648	9e-05	4.5e-05	-0.00152146	-0.000367338	-0.000176972	-7.25018e-05	-2.0497e-05	0.0316868	0.0202948	0.00866687	0.0022911	0	0
This study	Zoox2_Mon_271	DOM2	4	Triple Indexed (PE HiSeq4000)	691175865	112374512	13.2588	10.925	Zoolongiyn am, Mongolia	48.389	101.354	271	-	H	M	Yes	1	0	-	-	UCIAMS210915	1800	20	215	326	95.4	IntCal20	270.5	0.889181	0.00374	0.041092	0.046456	0.019505	1.3e-05	6e-06	4e-06	4e-06	-0.00120573	-0.000322704	-0.000288239	0.000143787	-9.97268e-05	0.0336325	0.015969	0.0110958	0.00655135	0	0
This study	LR18x68_Rus_592	DOM2	4	Triple Indexed (PE HiSeq4000)	155392028	13409952	2.4355	1.99806	Brusyany IV, Russia (Kurgan 1, Grave 1, horse 1)	53.208	49.3952	592	-	H	M	Yes	1	0	-	-	UCIAMS250250	1495	20	547	636	95.4	IntCal20	592	0.982067	0.001652	0.001653	0.012967	3e-06	0.001577	3.3e-05	3.9e-05	7e-06	-0.00144452	-0.000348377	-0.000210459	1.77578e-05	-2.00909e-05	0.0128358	0.00627525	0.00559513	0	0	0
This study	LR18x65_Rus_1352	DOM2	4	Triple Indexed (PE HiSeq4000)	303632104	68319062	5.16956	4.24966	Shumaevo I, Russia (Kurgan 5, ditch, SE sector, skull 5)	51.764	52.9046	1352	-	H	M	Yes	1	0	-	-	UCIAMS218283	610	30	1299	1404	95.4	IntCal20	1352	0.952215	0.000521	0.011557	0.035583	7.1e-05	3.8e-05	8e-06	8e-06	0	-0.00137175	-0.000283169	-0.000244743	8.50702e-05	-0.000122509	0.0835026	0.0123201	0.010461	0.00592649	0.0156244	0.0383545
This study	TAM13_Mon_14	DOM2	2	Triple Indexed (PE NovaSeq)	146928273	12337066	1.39878	1.17663	Tamiryn Ulaan Khoshuu, Mongolia (Tomb 13)	47.7669	102.45	14	-	H	F	Yes	1	0	-	-	UCIAMS250215	2000	20	-46	73	95.4	IntCal20	14	0.990172	3.7e-05	0.004795	0.003704	9e-06	0.000355	0.000859	6.6e-05	2e-06	-0.00151492	-0.000331917	-0.000213267	-5.48455e-05	-9.13918e-05	0.0224286	0.0155738	0.00629494	0	0	0
This study	TAM22xA2_Mon_5	DOM2	1	Triple Indexed (PE NovaSeq)	116616155	5240882	1.63024	1.37418	Tamiryn Ulaan Khoshuu, Mongolia (Tomb 22)	47.7669	102.45	5	-	H	F	Yes	1	0	-	-	UCIAMS250216	2015	15	-48	58	95.4	IntCal20	5	0.973642	2.2e-05	0.009523	0.012521	3e-05	0.004196	3e-06	5e-05	1.1e-05	-0.00143893	-0.000311744	-0.000270212	7.20151e-05	-4.6032e-05	0.0187618	0.0108574	0.00724724	0	0	0
This study	EGI10_Mon_17	DOM2	1	Triple Indexed (PE NovaSeq)	206138562	8356494	3.21761	2.70062	Egyin Gol, Mongolia (Tomb 10)	49.45	103.5	17	-	H	M	Yes	1	0	-	-	UCIAMS250209	1995	20	-44	77	95.4	IntCal20	17	0.952228	0.003265	0.019735	0.024733	1e-05	1.5e-05	3e-06	1e-06	7e-06	-0.00135495	-0.000322024	-0.000235508	0.000155567	-8.99612e-05	0.0270648	0.0148077	0.00804998	0.00340193	0	0
This study	EGI69_Mon_75	DOM2	1	Triple Indexed (PE NovaSeq)	512977603	18127360	7.50444	6.22691	Egyin Gol, Mongolia (Tomb 69)	49.45	103.5	75	-	H	M	Yes	1	0	-	-	UCIAMS250212	1945	15	26	124	95.4	IntCal20	75	0.899936	0.006067	0.049659	0.035833	0.008434	5.4e-05	5e-06	3e-06	7e-06	-0.00121201	-0.00034924	-0.000311118	9.54325e-05	-7.02206e-05	0.139356	0.0109211	0.00403602	0.00323125	0.0209416	0.099756
This study	EGI67_Mon_14	DOM2	2	Triple Indexed (PE NovaSeq)	130852078	7050480	1.97966	1.6203	Egyin Gol, Mongolia (Tomb 67)	49.45	103.5	14	-	H	M	Yes	1	0	-	-	UCIAMS250211	2000	20	-46	73	95.4	IntCal20	14	0.976021	4e-06	0.004087	0.017076	4.5e-05	0.00271	2e-06	3.6e-05	1.8e-05	-0.00143949	-0.000323051	-0.000242294	-0.000142694	-6.29158e-05	0.0207636	0.012742	0.0032301	0.00398567	0	0
This study	SRKRO009_Cro_m453	DOM2	5	Triple Indexed (PE HiSeq4000)	284297211	51525594	1.30446	1.0553	Vinkovci, NaMa, Croatia (burial, late late Hallstatt period; Majnarić-Pandžić 1999–2000)	45.2888	18.8008	-453	-	H	M	Yes	1	0	-	-	UCIAMS250225	2365	20	-514	-391	95.4	IntCal20	-453	0.9603	0.002783	0.026054	7e-06	2.9e-05	0.01081	5e-06	8e-06	4e-06	-0.00137372	-0.000417531	-0.000240911	6.96521e-05	3.54075e-05	0.080863	0.0232951	0.00827006	0.0136458	0.0108256	0.0241626
This study	M17x156_Mon_m299	DOM2	4	Triple Indexed (PE HiSeq4000)	345897317	131783576	8.82769	7.41314	Biluut 2, Mongolia (Pazyryk Burial 2-2)	48.6312	88.3584	-299	-	H	M	Yes	1	0	-	-	UCIAMS190017	2250	15	-389	-208	95.4	IntCal20	-299	0.857972	0.004862	0.039131	0.054051	0.043951	2.2e-05	6e-06	1e-06	3e-06	-0.00111825	-0.000370337	-0.000348656	0.000131316	-5.26485e-05	0.0608721	0.0130057	0.00670345	0.0138887	0.00448777	0.0223877
This study	Han12_Rus_m296	DOM2	6	Triple Indexed (PE HiSeq4000)	223465115	22035984	4.06719	3.4073	Khankarinsky dol, Russia	51.3177	83.0447	-296	-	H	M	Yes	1	0	-	-	UCIAMS250219	2240	15	-383	-208	95.4	IntCal20	-296	0.935402	0.003337	0.025377	0.026479	0.009393	0	9e-06	1e-06	3e-06	-0.00131671	-0.000331032	-0.000213986	0.000121641	-3.05897e-05	0.0228925	0.0171	0.00505232	0	0	0
This study	EGI12x2_Mon_41	DOM2	1	Triple Indexed (PE NovaSeq)	331507073	13569460	6.11145	5.3059	Egyin Gol, Russia (Tomb 12.2)	49.45	103.5	41	-	H	F	Yes	1	0	-	-	UCIAMS250210	1975	20	-36	117	95.4	IntCal20	41	0.900048	0.004004	0.035481	0.041632	0.018804	1.9e-05	4e-06	5e-06	2e-06	-0.00122205	-0.000343067	-0.000286191	0.000141968	-0.000107434	0.0193411	0.0103089	0.00683736	0.00219478	0	0
This study	Shanx1_Chi_m112	DOM2	4	Triple Indexed (PE HiSeq4000)	177165068	29708816	1.02117	0.822665	Shanmava, China	37.0107	106.383	-112	-	H	F	Yes	1	0	-	-	UCIAMS229412	2105	20	-174	-49	95.4	IntCal20	-112	0.986634	5e-06	0.012855	5e-06	4e-05	1.8e-05	6.7e-05	0.000341	3.5e-05	-0.00165277	-0.000285515	-0.000176509	4.77306e-06	-3.25064e-05	0.0311557	0.0202913	0.0100534	0	0	0
This study	LR18x70_Rus_608	DOM2	4	Triple Indexed (PE HiSeq4000)	1823363935	195089424	10.2886	8.38762	Brusyany IV, Russia (Kurgan 2, mound fill)	53.208	49.3952	608	-	H	M	Yes	1	0	-	-	UCIAMS250251	1465	20	571	644	95.4	IntCal20	608	0.95386	0.003844	0.015546	0.017352	0.009384	0	2e-06	2e-06	8e-06	-0.00134769	-0.000377933	-0.000189139	-6.105e-06	-0.000130296	0.0228867	0.0154661	0.00653755	0	0	0
This study	Katx11_Rus_m269	DOM2	1	Triple Indexed (PE HiSeq4000)	164345162	14552888	2.51052	2.04526	Katanda II, Russia	50.1681	86.1701	-269	-	H	M	Yes	1	0	-	-	UCIAMS250222	2200	15	-360	-178	95.4	IntCal20	-269	0.977634	0.004978	0.008994	0.008192	0.000179	8e-06	3e-06	1.2e-05	0	-0.00142102	-0.000362171	-0.000139675	3.97849e-05	-0.000106712	0.0228412	0.0146796	0.00423997	0.00310673	0	0
This study	LR18x84_Rus_m294	DOM2	4	Triple Indexed (PE HiSeq4000)	184224585	24294954	1.62653	1.32604	Filippovka II, Russia (Kurgan 1, Grave 2)	51.3459	54.0759	-294	-	H	M	Yes	1	0	-	-	UCIAMS218285	2230	30	-387	-200	95.4	IntCal20	-294	0.963625	0.001561	0.026408	0.002397	0.000128	0.005838	1e-06	3.4e-05	8e-06	-0.00139066	-0.000375751	-0.000181578	-8.82297e-05	-0.00010898	0.0234175	0.0138764	0.0064841	0.00274331	0	0
This study	OSCAE16SP8_Rus_577	DOM2	4	Triple Indexed (PE HiSeq4000)	424194235	123813622	9.49208	7.94998	Zayukovo 3, Russia	43.6161	43.3339	577	-	H	M	Yes	1	0	-	-	UCIAMS190022	1500	15	550	603	95.4	IntCal20	577	0.911619	0.003843	0.022175	0.036183	0.026157	1.6e-05	1e-06	4e-06	1e-06	-0.00125069	-0.000361051	-0.000268111	0.000104793	-5.05959e-05	0.0385656	0.0128005	0.00405814	0.00757531	0	0.0138341
This study	Halvai4_Kaz_342	DOM2	4	Triple Indexed (PE HiSeq4000)	110900857	12424042	1.80219	1.46182	Halvai, Kazakhstan (Pit 3, horse 3)	52.843	62.9029	342	-	H	F	Yes	1	0	-	-	UCIAMS199623	1675	20	262	421	95.4	IntCal20	342	0.987816	7e-06	0.000985	0.010996	1.6e-05	3.9e-05	1.5e-05	0.000117	8e-06	-0.00150449	-0.000311617	-0.000195858	1.43084e-05	-6.2137e-05	0.0230269	0.0156436	0.0073833	0	0	0
This study	SRKRO002_Cro_722	DOM2	4	Triple Indexed (PE HiSeq4000)	134914291	15029758	2.21631	1.81425	Šarengrad-Klopare, Croatia (sample 26, tooth)	45.2315	19.2804	722	-	H	F	Yes	1	0	-	-	UCIAMS250238	1285	20	670	774	95.4	IntCal20	722	0.995731	1e-06	0.003253	0.00049	3e-06	0.000345	2e-06	0.000167	5e-06	-0.00153874	-0.000340883	-0.000147857	2.55491e-05	-9.74673e-06	0.0237198	0.0121681	0.00822802	0.0023063	0	0
This study	UR17x27_Rus_568	DOM2	5	Triple Indexed (PE HiSeq4000)	183150053	29414472	2.65233	2.18616	Sosnovka 1, Russia	51.5667	45.7833	568	-	H	M	Yes	1	0	-	-	UCIAMS199293	1525	15	540	595	95.4	IntCal20	568	0.976744	0.000892	0.001678	0.020578	2.9e-05	3.2e-05	6e-06	3.5e-05	5e-06	-0.00143999	-0.00031806	-0.000200557	1.09136e-05	-7.9199e-05	0.0295167	0.0240184	0.00471856	0	0	0
This study	Shohx1_Rus_720	DOM2	4	Triple Indexed (PE HiSeq4000)	196083220	52164344	4.35811	3.64285	Shohidon, Tajikistan (Grave 20)	38.6194	69.9794	720	-	H	M	Yes	1	0	-	-	UCIAMS250235	1295	20	664	775	95.4	IntCal20	720	0.951315	0.002101	0.008589	0.027425	0.01056	0	7e-06	2e-06	2e-06	-0.00135348	-0.000339551	-0.000183952	0.000114124	-9.95027e-05	0.0176313	0.015437	0.00219435	0	0	0
This study	Rus8_Rus_m855	DOM2	4	Single Indexed (SE HiSeq 2500)	392081772**	-	2.60595	2.17198	Arzhan II, Russia	52.095947*	93.7087169*	-855	-	H	M	Yes	1	0	-	-	UCIAMS182711	2700	20	-900	-809	95.4	IntCal20	-855	0.894289	0.003569	0.049016	0.052476	0.000584	5.1e-05	3e-06	5e-06	4e-06	-0.00122578	-0.000287664	-0.0002765	4.48141e-05	-1.37105e-05	0.0199247	0.014237	0.00474985	0	0	0
This study	KUZ3_Rus_m954	DOM2	4	Triple Indexed (PE NovaSeq)	285060383	24574526	1.69168	1.3223	Chekon Settlement, Russia	45.1162	37.4972	-954	-	H	M	Yes	1	0	-	-	UCIAMS250205	2795	15	-1003	-904	95.4	IntCal20	-954	0.993432	1e-06	0.005822	1.2e-05	5.7e-05	1.3e-05	0.000341	0.000292	2.7e-05	-0.00164751	-0.000358275	-3.14064e-05	-1.31906e-05	-0.000126099	0.0183325	0.0137089	0.00307221	0	0	0
This study	KAU22_Rus_m877	DOM2	3	Triple Indexed (PE NovaSeq)	211696336	7277542	2.25818	1.74581	Ipatovo 3, Russia (Kurgan 2, Animal Complex 13)	45.6766	42.9151	-877	-	H	M	Yes	1	0	-	-	UCIAMS250213	2745	15	-922	-832	95.4	IntCal20	-877	0.995301	1.1e-05	0.00364	1.1e-05	4e-06	4.1e-05	0.000761	0.000155	7.4e-05	-0.00163154	-0.000350254	-4.6416e-05	0.000118	-7.95542e-05	0.057988	0.016823	0.00864152	0	0.0212486	0.0110805
This study	M17x152x1_Mon_m80	DOM2	4	Triple Indexed (PE HiSeq4000)	329490895	116199248	8.03899	6.81184	Biluut 2-2, Mongolia (Bayan-Ulgii aimag, Tsengel sum, Khuiten Gol Delta; Pazyryk Burial 2-1)	48.6312	88.3584	-80	-	H	M	No	0	1	Taylor et al. (2018) (Ref. XXX)	-	Beta308477	2070	30	-169	9	95.4	IntCal20	-80	0.882488	0.003052	0.035867	0.056267	0.022277	4e-05	5e-06	2e-06	1e-06	-0.00118614	-0.000320242	-0.00031111	4.16551e-05	-7.49639e-05	0.0365549	0.0161737	0.0103513	0	0.00970573	0
This study	CD5041_Tur_m314	DOM2	3	Triple Indexed (PE NovaSeq)	216656891	17869174	2.50638	2.00898	Çadır Höyük, Türkiye	39.6768	35.1436	-314	-	H	F	Yes	1	0	-	-	UCIAMS250208	2275	15	-396	-232	95.4	IntCal20	-314	0.972687	0.002372	0.015623	0.009055	3e-06	0.000184	2.8e-05	2.6e-05	2.2e-05	-0.00143102	-0.000326918	-0.000180798	0.000144257	-3.06546e-05	0.0279565	0.0183138	0.00624319	0.00262658	0	0
This study	SRKRO011_Cro_331	DOM2	4	Triple Indexed (PE HiSeq4000)	130806499	4415494	2.0028	1.5891	Vinkovci, Croatia (Makart)	45.2862	18.8001	331	(average of 2 dates obtained for the same sample)	H	M	Yes	1	0	-	-	UCIAMS250226	1735	20	249	402	95.4	IntCal20	326	0.991722	0.001643	0.005714	0.00018	0.0001	0.000393	9.5e-05	0.000126	2.7e-05	-0.0015146	-0.000402321	-0.000116296	-8.35911e-05	-7.80967e-05	0.0188955	0.011812	0.00701462	0	0	0
-	-	-	-	-	-	-	-	-	-	-	-	-	Replicate	-	-	Yes	1	0	-	-	UCIAMS251144	1695	20	259	415	95.4	IntCal20	337	-	-	-	-	-	-	-	-	-	-	-	-	-	-	-	-	-	-	-	-
This study	PRA29_Cze_471	DOM2	3	Triple Indexed (PE HiSeq4000)	161950744	68836316	4.44128	3.73247	Bitozeves, Czechia (feature 5/2017)	50.3662	13.6518	471	-	H	M	Yes	1	0	-	-	UCIAMS208889	1630	15	407	535	95.4	IntCal20	471	0.890191	0.004977	0.028134	0.031075	0.045599	1.3e-05	2e-06	1e-06	7e-06	-0.00117854	-0.00041728	-0.000315939	0.000100844	-1.18922e-05	0.0206784	0.0142564	0.00526805	0	0	0
This study	SRKRO001_Cro_720	DOM2	4	Triple Indexed (PE HiSeq4000)	138874286	8612114	2.1409	1.71139	Šarengrad-Klopare, Croatia (sample 52, tooth)	45.2315	19.2804	720	-	H	M	Yes	1	0	-	-	UCIAMS250237	1295	20	664	775	95.4	IntCal20	720	0.998911	1e-06	6e-05	0.000381	7e-06	1.2e-05	0.00034	0.000145	0.000141	-0.00165158	-0.000303609	-8.59897e-05	2.28662e-05	-9.67753e-05	0.0285457	0.010748	0.000987047	0	0.0055944	0.010344
This study	MV243_Isr_294	DOM2	4	Triple Indexed (PE HiSeq4000)	444367607	78387258	2.07351	1.65969	Sepphoris, Israel	32.7456	35.2786	294	Replicate	H	M	Yes	1	0	-	-	UCIAMS199270	1760	15	242	346	95.4	IntCal20	294	0.999525	2.1e-05	6.8e-05	0.000102	5.9e-05	7e-06	2.3e-05	0.000186	9e-06	-0.00154888	-0.000378934	-0.000103438	-7.07437e-05	-0.000110864	0.0363032	0.0146512	0.00691221	0.00938748	0.00462519	0
-	-	-	-	-	-	-	-	-	-	-	-	-	Replicate	H	M	Yes	1	0	-	-	UCIAMS199655	1750	20	242	375	95.4	IntCal20	308.5	-	-	-	-	-	-	-	-	-	-	-	-	-	-	-	-	-	-	-	-
This study	F612_Swe_495	DOM2	1	Triple Indexed (PE HiSeq4000)	95341177	37215728	1.79806	1.49744	Eletorp, Sweden (Öland; Collections of the Swedish History Museum, nb. 36274-1322444)	56.2954	16.487	495	-	H	F	Yes	1	0	-	-	UCIAMS218302	1570	30	425	565	95.4	IntCal20	495	0.88954	0.005933	0.036545	0.014579	0.053358	2.9e-05	9e-06	4e-06	3e-06	-0.00117653	-0.00044137	-0.000287657	9.36076e-05	-3.92765e-05	0.0342962	0.00822519	0.0149827	0.00999144	0	0
This study	CRTR279_Spa_506	DOM2	2	Triple Indexed (PE HiSeq4000)	241947336	9818054	3.05451	2.43334	Can Roqueta-Torre Romeu, Spain (Barcelona, Spain) - Late Roman, structure CRTR-279	41.4229	2.12853	506	-	H	M	Yes	1	0	-	-	UCIAMS190008	1550	20	433	578	95.4	IntCal20	506	0.991261	0.001544	0.006892	8.1e-05	7.4e-05	3.4e-05	3e-06	1.5e-05	9.6e-05	-0.00149824	-0.000372778	-9.64507e-05	8.96973e-05	-9.27308e-05	0.0197133	0.00910169	0.00780396	0.00230403	0	0
This study	P189_Den_1541	DOM2	5	Triple Indexed (PE HiSeq4000)	107520040	48361368	2.22854	1.85807	Langhøj, Denmark (Collections of the Natural History Museum of Denmark)	55.0134	9.77667	1541	-	H	F	Yes	1	0	-	-	UCIAMS199302	370	15	1457	1624	95.4	IntCal20	1541	0.969812	0.009375	0.016429	0.003901	0.00044	2.3e-05	2e-06	9e-06	8e-06	-0.00137389	-0.000418016	-0.000263549	6.95744e-05	4.98849e-05	0.043307	0.0146502	0.0088098	0.00241439	0.016145	0
This study	P187_Den_1334	DOM2	5	Triple Indexed (PE HiSeq4000)	89882770	86092684	2.27122	1.91538	Gørlev, Denmark (Collections of the Natural History Museum of Denmark)	55.5333	11.2333	1334	-	H	F	Yes	1	0	-	-	UCIAMS199294	670	15	1281	1386	95.4	IntCal20	1334	0.977678	0.005819	0.01001	0.00521	9.1e-05	0.001147	6e-06	1.8e-05	1.9e-05	-0.00141792	-0.000378672	-0.000233308	0.000115606	-7.96991e-05	0.0272975	0.0173203	0.00870156	0	0	0
This study	P129_Den_1457	DOM2	4	Triple Indexed (PE HiSeq4000)	359224241	51181306	1.81402	1.4355	Bredholm, Denmark (Collections of the Natural History Museum of Denmark)	55.0674	10.6073	1457	-	H	F	Yes	1	0	-	-	UCIAMS199276	425	15	1439	1474	95.4	IntCal20	1457	0.999538	2e-06	2e-05	6e-06	0	1e-06	0	0.000427	3e-06	-0.00169345	-0.00039347	-9.20316e-05	-7.61019e-05	-0.000113131	0.0228207	0.0100813	0.00866735	0.00252984	0	0
This study	P131_Den_1461	DOM2	4	Triple Indexed (PE HiSeq4000)	178733700	15320312	2.25808	1.82354	Bredholm, Denmark (Collections of the Natural History Museum of Denmark)	55.0674	10.6073	1461	-	H	F	Yes	1	0	-	-	UCIAMS199303	415	15	1441	1481	95.4	IntCal20	1461	0.999404	4e-06	7.2e-05	7.9e-05	5.3e-05	9e-06	0.000144	0.000198	3.7e-05	-0.00159397	-0.0004165	-7.8833e-05	2.56384e-05	-5.71361e-05	0.0233153	0.016274	0.00673425	0	0	0
This study	P128_Den_1458	DOM2	4	Triple Indexed (PE HiSeq4000)	131167414	9890398	1.11849	0.884237	Bredholm, Denmark (Collections of the Natural History Museum of Denmark)	55.0674	10.6073	1458	-	H	M	Yes	1	0	-	-	UCIAMS199296	425	20	1433	1482	95.4	IntCal20	1458	0.998414	0	4e-06	5e-06	2e-06	5e-06	0.00116	0.000407	4e-06	-0.00175678	-0.000389126	-7.05418e-05	-0.000205849	-0.000118779	0.0277422	0.0200918	0.00700032	0	0	0
This study	P139_Den_1381	DOM2	4	Triple Indexed (PE HiSeq4000)	122494396	18994318	2.46648	2.03802	Nytorv, Denmark (Collections of the Natural History Museum of Denmark)	55.4774	9.13794	1381	-	H	M	Yes	1	0	-	-	UCIAMS199628	535	20	1327	1434	95.4	IntCal20	1381	0.973433	0.004289	0.013343	0.008616	0.000236	2.3e-05	8e-06	7e-06	4.5e-05	-0.00141309	-0.000371093	-0.000183073	0.000113875	-0.00014115	0.030648	0.0172193	0.00647203	0.00574609	0	0
This study	P138_Den_1224	DOM2	4	Triple Indexed (PE HiSeq4000)	341390603	59662154	2.11816	1.78647	Hovmarken, Denmark (Collections of the Natural History Museum of Denmark)	54.9655	12.3914	1224	-	H	F	Yes	1	0	-	-	UCIAMS199275	825	15	1180	1267	95.4	IntCal20	1224	0.947237	0.004391	0.000389	0.013562	0.034393	1.8e-05	7e-06	0	3e-06	-0.00131352	-0.000441102	-0.000227459	-1.83905e-05	-4.2658e-05	0.0222397	0.0178942	0.00329027	0	0	0
This study	P130_Den_1459	DOM2	4	Triple Indexed (PE HiSeq4000)	175602725	12696752	2.11011	1.68938	Bredholm, Denmark (Collections of the Natural History Museum of Denmark)	55.0674	10.6073	1459	-	H	F	Yes	1	0	-	-	UCIAMS199304	420	15	1441	1477	95.4	IntCal20	1459	0.998876	0.00016	6.2e-05	4.1e-05	3e-06	0.00065	7e-06	0.000161	4.2e-05	-0.00153742	-0.00043491	-0.000162979	1.63442e-05	-4.15457e-05	0.0244623	0.0184227	0.00515717	0	0	0
This study	P134_Den_862	DOM2	4	Triple Indexed (PE HiSeq4000)	556977951	294133530	1.00843	0.842785	Køge A ved Spanager, Denmark (Collections of the Natural History Museum of Denmark)	55.6759	12.5655	862	-	H	F	Yes	1	0	-	-	UCIAMS199249	1165	15	772	951	95.4	IntCal20	862	0.942088	0.010323	0.025591	0.010318	0.011657	1.1e-05	1e-06	3e-06	9e-06	-0.00125422	-0.000483195	-0.000356056	-0.000114546	-4.90569e-05	0.0272965	0.0151346	0.0118908	0	0	0
This study	VEM107_UK_956	DOM2	2	Single Indexed (SE HiSeq 2500)	521776236**	-	7.18287	5.80435	Hungate, United Kingdom	53.9592	-1.07798	956	-	H	F	Yes	1	0	-	-	UCIAMS182877	1085	15	895	1016	95.4	IntCal20	956	0.954023	0.004185	0.017148	0.011846	0.012745	3.4e-05	3e-06	8e-06	9e-06	-0.00135523	-0.000382678	-0.000176284	4.25629e-05	-9.86718e-05	0.0238147	0.0147321	0.0082883	0	0	0
This study	Alfort3_Fra_1806	DOM2	5	Triple Indexed (PE HiSeq4000)	358760253	70035000	1.5507	1.24598	Collections of the Maison Alfort Museum of the École Vétérinaire, France	-	-	1806	-	H	M	Yes	1	0	-	-	UCIAMS199266	120	15	1687	1925	95.4	IntCal20	1806	0.991549	1.9e-05	0.000479	6.2e-05	0.005727	3.1e-05	0.002024	2.2e-05	8.8e-05	-0.00160614	-0.000425007	2.79279e-05	-8.88126e-05	-0.000208581	0.155645	0.0373817	0.0278636	0.0314274	0.0273391	0.0310202
This study	P135_Den_1806	DOM2	4	Triple Indexed (PE HiSeq4000)	293596581	60240884	1.72772	1.41577	Tuse Skole, Denmark (Collections of the Natural History Museum of Denmark)	55.7127	11.63	1806	-	H	F	Yes	1	0	-	-	UCIAMS199273	120	15	1687	1925	95.4	IntCal20	1806	0.951918	0.002695	3e-06	0.037729	0.00763	4e-06	6e-06	1e-06	1.3e-05	-0.00138745	-0.0003128	9.19363e-07	4.98851e-05	1.96663e-05	0.0526537	0.0318792	0.0164615	0.00401666	0	0
This study	AM3_Ira_Modern	DOM2	2	Triple Indexed (PE HiSeq4000)	196493144	43944556	4.19003	3.59245	Shahr-i-Qumis, Iran	35.962	54.038	Modern	-	H	M	Yes	1	0	-	-	UCIAMS223190	-	-	-	-	-	-	Modern	0.903515	0.000934	0.011112	0.02805	0.056371	1e-06	4e-06	4e-06	8e-06	-0.00123963	-0.000385502	-0.000235201	7.48053e-05	-4.41297e-05	0.0234243	0.0189234	0.000987044	0.00310658	0	0
This study	BGPSK1_UK_1661	DOM2	1	Triple Indexed (PE NovaSeq)	114120491	4127216	1.70725	1.42239	Bradgate Park, United Kingdom	52.69	-1.22	1661	-	H	M	Yes	1	0	-	-	UCIAMS250206	260	20	1527	1795	95.4	IntCal20	1661	0.997562	2.8e-05	0.000593	0.001535	4.9e-05	1.3e-05	9e-06	0.000144	6.7e-05	-0.00155966	-0.000350414	-0.000167161	4.38164e-06	-4.40297e-05	0.0231505	0.0145978	0.00837896	0	0	0
This study	Albufeira1x2_Spa_1224	DOM2	3	Triple Indexed (PE HiSeq4000)	167561112	88151654	1.93486	1.61037	Albufeira, Portugal (silo 1)	37.0877	-8.25179	1224	-	H	M	Yes	1	0	-	-	UCIAMS208878	825	15	1180	1267	95.4	IntCal20	1223.5	0.982778	0.007243	0.009863	1.1e-05	1.8e-05	4.9e-05	0	3.3e-05	7e-06	-0.00141719	-0.000432604	-0.000187852	8.82925e-05	-3.10203e-05	0.0361324	0.0235984	0.00570368	0	0.00494371	0
This study	LR18x5_Rus_1810	DOM2	1	Triple Indexed (PE HiSeq4000)	118172271	35614860	3.03982	2.56595	Sadgorod IV, Russia (Kurgan 2, sacrificial complex 2)	53.379	51.1947	1810	-	H	M	Yes	1	0	-	-	UCIAMS218274	105	30	1683	1936	95.4	IntCal20	1810	0.942307	0.006923	0.019128	0.027774	0.003838	6e-06	9e-06	4e-06	8e-06	-0.00129965	-0.000387332	-0.000303961	8.86924e-05	-5.1092e-05	0.0182142	0.00778603	0.008016	0.00230437	0	0
This study	KSK11b_Tur_829	DOM2	4	Triple Indexed (PE HiSeq4000)	175444380	17475422	1.60773	1.31244	Yenikapi, Türkiye (Byzantine)	41.0052	28.9517	829	-	H	M	Yes	1	0	-	-	UCIAMS199615	1210	20	772	885	95.4	IntCal20	829	0.979108	0.000201	0.014805	0	2.5e-05	0.005748	3e-06	0.000106	5e-06	-0.00146143	-0.000388893	-0.000195559	0.000103715	-2.09098e-05	0.030618	0.0191987	0.00706411	0.00376524	0	0
This study	P191_Den_O1663	DOM2	4	Triple Indexed (PE HiSeq4000)	89727292	50887064	1.44581	1.20697	Ulvehøj, Denmark (Collections of the Natural History Museum of Denmark)	56.0323	8.71418	>1663	-	H	F	Yes	1	0	-	-	UCIAMS199291	185	15	>1663	-	95.4	IntCal20	>1663	0.983485	4e-06	0.008295	4.2e-05	2.6e-05	0.008036	2e-06	9.6e-05	1.4e-05	-0.0014781	-0.000377074	-0.000286113	0.000112835	5.76477e-05	0.0280057	0.0184015	0.00592485	0.00277901	0	0
This study	P133_Den_O1663	DOM2	4	Triple Indexed (PE HiSeq4000)	158475014	11951924	2.19461	1.78798	Følenslev Mose, Denmark (Collections of the Natural History Museum of Denmark)	55.7147	11.7176	>1663	-	H	F	Yes	1	0	-	-	UCIAMS199614	185	15	>1663	-	95.4	IntCal20	>1663	0.998272	0.001202	4.2e-05	0.000138	3e-05	0.000122	2e-06	0.000166	2.5e-05	-0.00153573	-0.000402758	-0.000165961	5.55123e-05	-7.93173e-05	0.0162718	0.0110771	0.0047229	0	0	0
This study	P140_Den_O1660	DOM2	4	Triple Indexed (PE HiSeq4000)	134210166	11878020	2.39335	1.95082	Vejen, Denmark (Collections of the Natural History Museum of Denmark)	55.4774	9.13794	>1660	-	H	M	Yes	1	0	-	-	UCIAMS199627	185	20	>1660	-	95.4	IntCal20	>1660	0.995857	0.001626	0.002288	1.3e-05	1.1e-05	6.3e-05	5e-06	0.00012	1.5e-05	-0.00150644	-0.000410049	-0.000110144	4.75252e-05	-0.000114986	0.040068	0.0121125	0.0185202	0.0081026	0	0
Todd et al. 2023 (Ref. 68)	Baron_UK_1914	DOM2	-	-	-	-	3.6778	3.09339	Baron, United Kingdom (Collections of the Museum of Glasgow)	55.8609	-4.25143	1914	-	H	M	No	0	0	-	Historical sample with known date of death	-	-	-	-	-	-	-	1914	0.951918	0.002695	3e-06	0.037729	0.00763	4e-06	6e-06	1e-06	1.3e-05	-0.00138745	-0.0003128	9.19363e-07	4.98851e-05	1.96663e-05	0.152095	0.0252468	0.0429557	0.0352149	0.0385055	0.00910565
Taylor et al. 2023 (Ref. 145)	P132_Den_1565	DOM2	-	-	-	-	2.06211	1.71373	Vester Løve Mose, Denmark (Collections of the Natural History Museum of Denmark)	55.5153	11.2058	1565	-	H	F	Yes	0	1	Taylor et al. (2023) (Ref. 120)	-	UCIAMS199624	330	20	1490	1639	95.4	IntCal20	1565	0.951918	0.002695	3e-06	0.037729	0.00763	4e-06	6e-06	1e-06	1.3e-05	-0.00138745	-0.0003128	9.19363e-07	4.98851e-05	1.96663e-05	0.0233877	0.0173793	0.00197499	0.00332654	0	0
Taylor et al. 2023 (Ref. 145)	Jal5886_Spa_1724	DOM2	-	-	-	-	5.55664	4.75118	Corte de la Cartuja, Spain (dredge of the Guadalquivir River adjacent to the Monastery of the Cartuja, Sevilla)	37.3124	-6.02571	1724	-	H	F	Yes	0	1	Taylor et al. (2023) (Ref. 120)	-	UCIAMS190013	215	15	1647	1800	95.4	IntCal20	1724	0.951918	0.002695	3e-06	0.037729	0.00763	4e-06	6e-06	1e-06	1.3e-05	-0.00138745	-0.0003128	9.19363e-07	4.98851e-05	1.96663e-05	0.0358074	0.0211303	0.0104111	0.00340045	0	0
Taylor et al. 2023 (Ref. 145); Fages et al. (2019) (Ref. 30)	BAPSKA_Cro_716	DOM2	-	-	-	-	5.32624	4.48583	Bapska-Gradac, Croatia (Avar period Grave)	45.1973	19.2625	716	-	H	M	Yes	0	1	Fages et al. (2019) (Ref. 27)	-	UCIAMS182688	1315	20	657	775	95.4	IntCal20	716	0.951918	0.002695	3e-06	0.037729	0.00763	4e-06	6e-06	1e-06	1.3e-05	-0.00138745	-0.0003128	9.19363e-07	4.98851e-05	1.96663e-05	0.0125128	0.00844842	0.00296441	0	0	0
Taylor et al. 2023 (Ref. 145); Fages et al. (2019) (Ref. 30)	Georgia2_Geo_862	DOM2	-	-	-	-	11.8927	10.095	Dariali, Georgia	42.7402	44.6202	862	-	H	F	Yes	0	1	Taylor et al. (2023) (Ref. 120)	-	UCIAMS208897	1165	15	772	951	95.4	IntCal20	861.5	0.951918	0.002695	3e-06	0.037729	0.00763	4e-06	6e-06	1e-06	1.3e-05	-0.00138745	-0.0003128	9.19363e-07	4.98851e-05	1.96663e-05	0.0152061	0.010092	0.00384015	0	0	0
Taylor et al. 2023 (Ref. 145); Fages et al. (2019) (Ref. 30)	OTOK16_Cro_715	DOM2	-	-	-	-	8.76118	7.14078	Otok Gradina, Croatia (Avar cemetery, mare from Grave 16)	45.146	18.884	715	-	H	F	Yes	0	1	Fages et al. (2019) (Ref. 27)	-	UCIAMS182699	1325	15	656	774	95.4	IntCal20	715	0.951918	0.002695	3e-06	0.037729	0.00763	4e-06	6e-06	1e-06	1.3e-05	-0.00138745	-0.0003128	9.19363e-07	4.98851e-05	1.96663e-05	0.0249227	0.0135592	0.0043942	0.00585008	0	0
Der Sarkissian et al. 2015 (Ref. 147)	Paratype_NA_1899	Paratype (Botai-related)	-	-	-	-	3.82538	2.9546	Sankt Petersburg Museum, Russia	NA	NA	1899	-	H	F	No	0	0	-	Historical sample with known date of death	-	-	-	-	-	-	-	1899	0.004495	0.053827	7.7e-05	0.941127	1e-05	0.000385	6e-06	6.3e-05	1.1e-05	0.000838621	0.00132979	-5.22526e-05	-0.000204506	-0.000246348	0.157365	0.0332909	0.0522306	0.0426069	0.00910543	0.0187289
Fages et al. (2019) (Ref. 30; label BroughOfDeerness_VHR011_1367)	VHR011_UK_600	DOM2	-	-	-	-	1.24554	1.03906	Brough of Deerness, United Kingdom (Pictish Culture, 6th-7th c. CE)	58.9641	-2.70493	600	-	H	M	No	0	0	Fages et al. (2019) (Ref. 27)	Dating inferred from archaeological Context and/or associated radiocarbon dates	-	-	-	500	700	-	-	600	0.951918	0.002695	3e-06	0.037729	0.00763	4e-06	6e-06	1e-06	1.3e-05	-0.00138745	-0.0003128	9.19363e-07	4.98851e-05	1.96663e-05	0.153414	0.0213663	0.0285643	0.0234767	0.0121347	0.0668285
This Study; Fages et al. (2019) (Ref. 30; label SaintJust_GVA242_2250)	GVA242_Fra_m228	DOM2	2	Triple Indexed (PE NovaSeq)	90063869	2821392	4.3714	3.54393	Saint Just en Chaussée 94-95, France (ST 110 - faune 25)	49.5034	2.42917	-228	-	H	M	Yes	0	1	Fages et al. (2019) (Ref. 27)	-	UCIAMS189997	2150	15	-347	-108	95.4	IntCal20	-228	0.951918	0.002695	3e-06	0.037729	0.00763	4e-06	6e-06	1e-06	1.3e-05	-0.00138745	-0.0003128	9.19363e-07	4.98851e-05	1.96663e-05	0.0225512	0.00986965	0.011564	0	0	0
Fages et al. (2019) (Ref. 30; Actiparc_GVA309_2302)	GVA309_Fra_m285	DOM2	-	-	-	-	1.18932	0.962476	Actiparc 2002, France (Les soixante)	50.2994	2.80162	-285	-	H	M	Yes	0	1	Fages et al. (2019) (Ref. 27)	-	UCIAMS189999	2220	15	-368	-202	95.4	IntCal20	-285	0.951918	0.002695	3e-06	0.037729	0.00763	4e-06	6e-06	1e-06	1.3e-05	-0.00138745	-0.0003128	9.19363e-07	4.98851e-05	1.96663e-05	0.0237621	0.0148092	0.00800849	0	0	0
Fages et al. (2019) (Ref. 30; label Actiparc_GVA124_2143)	GVA124_Fra_m122	DOM2	-	-	-	-	2.24747	1.84471	Actiparc 2002, France (Les soixante)	50.2994	2.80162	-122	-	H	M	Yes	0	1	Fages et al. (2019) (Ref. 27)	-	UCIAMS182714	2110	20	-193	-50	95.4	IntCal20	-122	0.951918	0.002695	3e-06	0.037729	0.00763	4e-06	6e-06	1e-06	1.3e-05	-0.00138745	-0.0003128	9.19363e-07	4.98851e-05	1.96663e-05	0.22752	0.0149435	0.019128	0.0312939	0.0253084	0.136114
This Study; Fages et al. (2019) (Ref. 30; label Actiparc_GVA311_2253)	GVA311_Fra_m231	DOM2	2	Triple Indexed (PE NovaSeq)	92392160	2362222	3.13257	2.49312	Actiparc 2002, France (Site Z)	50.2994	2.80162	-231	-	H	M	Yes	0	1	Fages et al. (2019) (Ref. 27)	-	UCIAMS189995	2160	20	-352	-109	95.4	IntCal20	-231	0.951918	0.002695	3e-06	0.037729	0.00763	4e-06	6e-06	1e-06	1.3e-05	-0.00138745	-0.0003128	9.19363e-07	4.98851e-05	1.96663e-05	0.0243379	0.0142414	0.00670944	0.00285928	0	0
Fages et al. (2019) (Ref. 30; label Actiparc_GVA308_2312	GVA308_Fra_m296	DOM2	-	-	-	-	3.6411	3.01772	Actiparc 2002, France (Les soixante)	50.2994	2.80162	-296	-	H	F	Yes	0	1	Fages et al. (2019) (Ref. 27)	-	UCIAMS189996	2240	15	-383	-208	95.4	IntCal20	-296	0.951918	0.002695	3e-06	0.037729	0.00763	4e-06	6e-06	1e-06	1.3e-05	-0.00138745	-0.0003128	9.19363e-07	4.98851e-05	1.96663e-05	0.0236225	0.0107471	0.00832085	0.00340254	0	0
Fages et al. (2019) (Ref. 30; label Actiparc_GVA124_2143)	GVA307_Fra_m107	DOM2	-	-	-	-	1.46913	1.19596	Actiparc 2002, France (Les soixante)	50.2994	2.80162	-107	-	H	M	Yes	0	1	Fages et al. (2019) (Ref. 27)	-	UCIAMS189998	2090	20	-167	-46	95.4	IntCal20	-107	0.951918	0.002695	3e-06	0.037729	0.00763	4e-06	6e-06	1e-06	1.3e-05	-0.00138745	-0.0003128	9.19363e-07	4.98851e-05	1.96663e-05	0.0318226	0.0153736	0.0105834	0.00460781	0	0
Fages et al. (2019) (Ref. 30; label Nustar_4_1187)	NUSTAR4_Cro_830	DOM2	-	-	-	-	8.15923	6.79173	Nustar, Croatia (Grave 4)	45.333	18.841	830	-	H	M	Yes	0	1	Fages et al. (2019) (Ref. 27)	-	UCIAMS182696	1195	20	774	886	95.4	IntCal20	830	0.951918	0.002695	3e-06	0.037729	0.00763	4e-06	6e-06	1e-06	1.3e-05	-0.00138745	-0.0003128	9.19363e-07	4.98851e-05	1.96663e-05	0.0207052	0.0119906	0.00779489	0	0	0
Fages et al. (2019) (Ref. 30; label GolModII_Mon23_2007)	Mon23_Mon_35	DOM2	-	-	-	-	6.38176	5.29349	Gol Mod II, Mongolia	48.0178	101.353	35	-	H	F	Yes	0	1	Fages et al. (2019) (Ref. 27)	-	UCIAMS182870	1985	15	-40	109	95.4	IntCal20	35	0.951918	0.002695	3e-06	0.037729	0.00763	4e-06	6e-06	1e-06	1.3e-05	-0.00138745	-0.0003128	9.19363e-07	4.98851e-05	1.96663e-05	0.0233415	0.0166576	0.00630825	0	0	0
Fages et al. (2019) (Ref. 30; label Oktyabrsky_Rus37_830)	Rus37_Rus_1191	DOM2	-	-	-	-	1.29297	1.05985	Oktyabrsky, Russia	47.9667	43.6436	1191	-	H	M	Yes	0	1	Fages et al. (2019) (Ref. 27)	-	UCIAMS182881	870	15	1162	1219	95.4	IntCal20	1191	0.951918	0.002695	3e-06	0.037729	0.00763	4e-06	6e-06	1e-06	1.3e-05	-0.00138745	-0.0003128	9.19363e-07	4.98851e-05	1.96663e-05	0.0167318	0.0112973	0.00533465	0	0	0
Fages et al. (2019) (Ref. 30; label Bateni_Rus16_3350)	Rus16_Rus_m1336	DOM2	-	-	-	-	3.69648	3.08632	Bateni, Russia	54.6236	90.945	-1336	-	H	M	Yes	0	1	Fages et al. (2019) (Ref. 27)	-	UCIAMS182725	3065	20	-1406	-1266	95.4	IntCal20	-1336	0.951918	0.002695	3e-06	0.037729	0.00763	4e-06	6e-06	1e-06	1.3e-05	-0.00138745	-0.0003128	9.19363e-07	4.98851e-05	1.96663e-05	0.137413	0.0135455	0.00648509	0.0208992	0.0225105	0.0732634
Fages et al. (2019) (Ref. 30; label Nustar_5_1187)	Nustar5_Cro_830	DOM2	-	-	-	-	4.07727	3.36794	Nustar, Croatia (Grave 5)	45.333	18.841	830	-	H	M	Yes	0	1	Fages et al. (2019) (Ref. 27)	-	UCIAMS182728	1195	20	774	886	95.4	IntCal20	830	0.951918	0.002695	3e-06	0.037729	0.00763	4e-06	6e-06	1e-06	1.3e-05	-0.00138745	-0.0003128	9.19363e-07	4.98851e-05	1.96663e-05	0.016513	0.0128299	0.00299688	0	0	0
Fages et al. (2019) (Ref. 30; label GolModII_Mon27_2011)	Mon27_Mon_17	DOM2	-	-	-	-	4.10528	3.31768	Gol Mod II, Mongolia	48.0178	101.353	17	-	H	F	Yes	0	1	Fages et al. (2019) (Ref. 27)	-	UCIAMS182729	1995	20	-44	77	95.4	IntCal20	17	0.951918	0.002695	3e-06	0.037729	0.00763	4e-06	6e-06	1e-06	1.3e-05	-0.00138745	-0.0003128	9.19363e-07	4.98851e-05	1.96663e-05	0.0285373	0.0103088	0.0106675	0.00222901	0.00449811	0
Fages et al. (2019) (Ref. 30; label GolModII_Mon25_2011)	Mon25_Mon_17	DOM2	-	-	-	-	4.82146	3.81493	Gol Mod II, Mongolia	48.0178	101.353	17	-	H	F	Yes	0	1	Fages et al. (2019) (Ref. 27)	-	UCIAMS182732	1995	20	-44	77	95.4	IntCal20	17	0.951918	0.002695	3e-06	0.037729	0.00763	4e-06	6e-06	1e-06	1.3e-05	-0.00138745	-0.0003128	9.19363e-07	4.98851e-05	1.96663e-05	0.023741	0.0147649	0.00230398	0.00656968	0	0
Fages et al. (2019) (Ref. 30; label GolModII_Mon24_1993)	Mon24_Mon_40	DOM2	-	-	-	-	5.19799	4.17084	Gol Mod II, Mongolia	48.0178	101.353	40	-	H	F	Yes	0	1	Fages et al. (2019) (Ref. 27)	-	UCIAMS182864	1975	15	-35	115	95.4	IntCal20	40	0.951918	0.002695	3e-06	0.037729	0.00763	4e-06	6e-06	1e-06	1.3e-05	-0.00138745	-0.0003128	9.19363e-07	4.98851e-05	1.96663e-05	0.0522372	0.0120632	0.00660339	0.00850012	0	0.0237519
Fages et al. (2019) (Ref. 30; label Yenikapi_Tur170_1443)	Tur170_Tur_601	DOM2	-	-	-	-	4.5504	3.76929	Yenikapi, Türkiye (Byzantine, Mry-10308)	41.0052	28.9517	601	-	H	M	Yes	1	0	-	-	UCIAMS250287	1480	20	561	641	95.4	IntCal20	601	0.951918	0.002695	3e-06	0.037729	0.00763	4e-06	6e-06	1e-06	1.3e-05	-0.00138745	-0.0003128	9.19363e-07	4.98851e-05	1.96663e-05	0.0197996	0.0153663	0.00361959	0	0	0
Fages et al. (2019) (Ref. 30; label Khatuu_Kha2_t1_2312)	Kha2t1_Mon_m296	DOM2	-	-	-	-	1.06571	0.892279	Khatuu 2, Mongolia (Grave 1)	48.5831	88.3935	-296	-	H	M	Yes	0	1	Fages et al. (2019) (Ref. 27)	-	UCIAMS182704	2240	15	-383	-208	95.4	IntCal20	-296	0.951918	0.002695	3e-06	0.037729	0.00763	4e-06	6e-06	1e-06	1.3e-05	-0.00138745	-0.0003128	9.19363e-07	4.98851e-05	1.96663e-05	0.0236056	0.0173286	0.00395591	0.0021951	0	0
Fages et al. (2019) (Ref. 30; label Yenikapi_Tur175_1443)	Tur175_Tur_1011	DOM2	-	-	-	-	2.55606	2.09959	Yenikapi, Türkiye (Byzantine, Mry-10440)	41.0052	28.9517	1011	-	H	M	Yes	1	0	-	-	UCIAMS250289	1030	20	991	1031	95.4	IntCal20	1011	0.951918	0.002695	3e-06	0.037729	0.00763	4e-06	6e-06	1e-06	1.3e-05	-0.00138745	-0.0003128	9.19363e-07	4.98851e-05	1.96663e-05	0.0224741	0.0161174	0.00208398	0.00387628	0	0
Fages et al. (2019) (Ref. 30l; label KulianCave_MV178_1694)	MV178_Ira_332	DOM2	-	-	-	-	5.13107	4.12175	Kulian cave, Iran	34.73	46.672	332	-	H	F	Yes	0	1	Fages et al. (2019) (Ref. 27)	-	UCIAMS190000	1715	20	255	409	95.4	IntCal20	332	0.951918	0.002695	3e-06	0.037729	0.00763	4e-06	6e-06	1e-06	1.3e-05	-0.00138745	-0.0003128	9.19363e-07	4.98851e-05	1.96663e-05	0.0286986	0.0145928	0.0113114	0.00230351	0	0
Fages et al. (2019) (Ref. 30; label Yenikapi_Tur229_1443)	Tur229_Tur_827	DOM2	-	-	-	-	4.37985	3.5375	Yenikapi, Türkiye (Byzantine, Mry-18652)	41.0052	28.9517	827	-	H	M	Yes	1	0	-	-	UCIAMS250356	1215	15	773	881	95.4	IntCal20	827	0.951918	0.002695	3e-06	0.037729	0.00763	4e-06	6e-06	1e-06	1.3e-05	-0.00138745	-0.0003128	9.19363e-07	4.98851e-05	1.96663e-05	0.0248405	0.0153585	0.00658272	0.00219668	0	0
Fages et al. (2019) (Ref. 30; label Yenikapi_Tur141_1430)	Tur141_Tur_596	DOM2	-	-	-	-	4.73809	3.84791	Yenikapi, Türkiye (Byzantine, Mry-9811)	41.0052	28.9517	596	-	H	M	Yes	0	1	Fages et al. (2019) (Ref. 27)	-	UCIAMS182731	1485	20	552	640	95.4	IntCal20	596	0.951918	0.002695	3e-06	0.037729	0.00763	4e-06	6e-06	1e-06	1.3e-05	-0.00138745	-0.0003128	9.19363e-07	4.98851e-05	1.96663e-05	0.284199	0.0130843	0.0196359	0.0202495	0.0423683	0.187987
Fages et al. (2019) (Ref. 30; label Yenikapi_Tur194_1360)	Tur194_Tur_657	DOM2	-	-	-	-	7.35749	5.91483	Yenikapi, Türkiye (Byzantine, Mry-11381)	41.0052	28.9517	657	-	H	M	Yes	0	1	Fages et al. (2019) (Ref. 27)	-	UCIAMS182874	1370	15	645	669	95.4	IntCal20	657	0.951918	0.002695	3e-06	0.037729	0.00763	4e-06	6e-06	1e-06	1.3e-05	-0.00138745	-0.0003128	9.19363e-07	4.98851e-05	1.96663e-05	0.0415919	0.0106803	0.0123526	0.00398593	0	0.0135438
Fages et al. (2019) (Ref. 30; label Yenikapi_Tur142_1396)	Tur142_Tur_624	DOM2	-	-	-	-	7.75684	6.30721	Yenikapi, Türkiye (Byzantine, Mry-4077)	41.0052	28.9517	624	-	H	M	Yes	0	1	Fages et al. (2019) (Ref. 27)	-	UCIAMS182876	1440	15	599	648	95.4	IntCal20	624	0.951918	0.002695	3e-06	0.037729	0.00763	4e-06	6e-06	1e-06	1.3e-05	-0.00138745	-0.0003128	9.19363e-07	4.98851e-05	1.96663e-05	0.0308953	0.0137083	0.0105961	0.00605513	0	0
Fages et al. (2019) (Ref. 30)	Tur181_Tur_829	DOM2	-	-	-	-	2.62164	2.15778	Yenikapi, Türkiye (Byzantine, Mry-10310)	41.0052	28.9517	829	-	H	M	Yes	1	0	-	-	UCIAMS250293	1205	20	773	885	95.4	IntCal20	829	0.951918	0.002695	3e-06	0.037729	0.00763	4e-06	6e-06	1e-06	1.3e-05	-0.00138745	-0.0003128	9.19363e-07	4.98851e-05	1.96663e-05	0.0308278	0.0160419	0.0140851	0	0	0
Fages et al. (2019) (Ref. 30; label SharIQumis_AM115_1557)	AM115_Tur_473	DOM2	-	-	-	-	6.88341	5.42827	Shahr-i-Qumis, Iran	35.962	54.038	473	-	H	M	Yes	0	1	Fages et al. (2019) (Ref. 27)	-	UCIAMS182718	1625	15	410	535	95.4	IntCal20	473	0.951918	0.002695	3e-06	0.037729	0.00763	4e-06	6e-06	1e-06	1.3e-05	-0.00138745	-0.0003128	9.19363e-07	4.98851e-05	1.96663e-05	0.0269647	0.0135446	0.00930481	0.00373254	0	0
Fages et al. (2019) (Ref. 30; label FrankfurtHeddernheim_Fr1_1863)	Fr1_Ger_180	DOM2	-	-	-	-	3.51454	2.83767	Frankfurt-Heddenheim, Germany	50.1613	8.64247	180	-	H	M	Yes	0	1	Fages et al. (2019) (Ref. 27)	-	UCIAMS182723	1860	20	127	233	95.4	IntCal20	180	0.951918	0.002695	3e-06	0.037729	0.00763	4e-06	6e-06	1e-06	1.3e-05	-0.00138745	-0.0003128	9.19363e-07	4.98851e-05	1.96663e-05	0.0704963	0.0215101	0.0100456	0.0158039	0.00636223	0.016181
Fages et al. (2019) (Ref. 30; label Yenikapi_Tur146_1730)	Tur146_Tur_296	DOM2	-	-	-	-	4.81644	3.94486	Yenikapi, Türkiye (Byzantine, Mry-9084)	41.0052	28.9517	296	-	H	M	Yes	0	1	Fages et al. (2019) (Ref. 27)	-	UCIAMS182739	1755	15	242	350	95.4	IntCal20	296	0.951918	0.002695	3e-06	0.037729	0.00763	4e-06	6e-06	1e-06	1.3e-05	-0.00138745	-0.0003128	9.19363e-07	4.98851e-05	1.96663e-05	0.0795364	0.015113	0.0105072	0.00889991	0.00440835	0.0400023
Fages et al. (2019) (Ref. 30; label UushgiinUvur_Mon42_3130)	Mon42_Mon_m1110	DOM2	-	-	-	-	9.73239	7.8987	Uushgiin Uvur, Mongolia (UU J 47)	49.6556	99.9271	-1110	-	H	F	Yes	0	1	Fages et al. (2019) (Ref. 27)	-	UCIAMS182879	2915	15	-1202	-1018	95.4	IntCal20	-1110	0.951918	0.002695	3e-06	0.037729	0.00763	4e-06	6e-06	1e-06	1.3e-05	-0.00138745	-0.0003128	9.19363e-07	4.98851e-05	1.96663e-05	0.0253114	0.0160131	0.00745863	0	0	0
Fages et al. (2019) (Ref. 30; Sayangorsk_Rus41_2677)	Rus41_Rus_m660	DOM2	-	-	-	-	1.08517	0.886632	Ai-Dai 1, Russia (mound 3, Grave 1)	53.0966	91.4165	-660	-	H	F	Yes	0	1	Fages et al. (2019) (Ref. 27)	-	UCIAMS182705	2505	20	-775	-544	95.4	IntCal20	-660	0.951918	0.002695	3e-06	0.037729	0.00763	4e-06	6e-06	1e-06	1.3e-05	-0.00138745	-0.0003128	9.19363e-07	4.98851e-05	1.96663e-05	0.0283001	0.0148674	0.00844415	0.00472107	0	0
Fages et al. (2019) (Ref. 30; label UushgiinUvur_Mon43_3120)	Mon43_Mon_m1106	DOM2	-	-	-	-	5.18912	4.17632	Uushgiin Uvur, Mongolia (UU J 63)	49.6556	99.9271	-1106	-	H	F	Yes	0	1	Fages et al. (2019) (Ref. 27)	-	UCIAMS182734	2905	20	-1200	-1012	95.4	IntCal20	-1106	0.951918	0.002695	3e-06	0.037729	0.00763	4e-06	6e-06	1e-06	1.3e-05	-0.00138745	-0.0003128	9.19363e-07	4.98851e-05	1.96663e-05	0.029927	0.0154219	0.00719919	0.00581742	0	0
Fages et al. (2019) (Ref. 30; label UushgiinUvur_Mon44_3085)	Mon44_Mon_m1065	DOM2	-	-	-	-	2.3775	1.93962	Uushgiin Uvur, Mongolia (UU J 35)	49.6556	99.9271	-1065	-	H	M	No	0	1	Fages et al. (2019) (Ref. 27)	Dating inferred from archaeological Context and/or associated radiocarbon dates%	-	-	-	-	-	-	-	-1065	0.951918	0.002695	3e-06	0.037729	0.00763	4e-06	6e-06	1e-06	1.3e-05	-0.00138745	-0.0003128	9.19363e-07	4.98851e-05	1.96663e-05	0.0755477	0.019482	0.0145645	0.00933674	0.0103609	0.0218036
Fages et al. (2019) (Ref. 30; label Yerqorqan_YER28_2853)	YER28_Uzb_m877	DOM2	-	-	-	-	1.09887	0.911598	Yerqoqan, Uzbekistan	38.8673	65.8002	-877	-	H	M	Yes	1	0	-	-	UCIAMS190015	2745	15	-922	-832	95.4	IntCal20	-877	0.951918	0.002695	3e-06	0.037729	0.00763	4e-06	6e-06	1e-06	1.3e-05	-0.00138745	-0.0003128	9.19363e-07	4.98851e-05	1.96663e-05	0.0307594	0.0150035	0.00340043	0.00653014	0.00563229	0
This Study; Fages et al. (2019) (Ref. 30)	Tur243_Tur_488	DOM2	2	Triple Indexed (PE NovaSeq)	120552657	5205326	4.20303	3.40005	Yenikapi, Türkiye (Byzantine, Mry-9860)	41.0052	28.9517	488	-	H	M	Yes	1	0	-	-	UCIAMS250357	1580	15	431	545	95.4	IntCal20	488	0.951918	0.002695	3e-06	0.037729	0.00763	4e-06	6e-06	1e-06	1.3e-05	-0.00138745	-0.0003128	9.19363e-07	4.98851e-05	1.96663e-05	0.0581607	0.00932573	0.0138068	0.00895221	0.0104222	0.0151383
Fages et al. (2019) (Ref. 30; label Yenikapi_Tur171_1689)	Tur171_Tur_336	DOM2	-	-	-	-	6.69186	5.37184	Yenikapi, Türkiye (Byzantine, Mry-11083)	41.0052	28.9517	336	-	H	M	Yes	0	1	Fages et al. (2019) (Ref. 27)	-	UCIAMS182872	1700	15	261	411	95.4	IntCal20	336	0.951918	0.002695	3e-06	0.037729	0.00763	4e-06	6e-06	1e-06	1.3e-05	-0.00138745	-0.0003128	9.19363e-07	4.98851e-05	1.96663e-05	0.0360177	0.0137553	0.0170005	0	0.00444508	0
Fages et al. (2019) (Ref. 30; label Yenikapi_Tur145_1156)	Tur145_Tur_862	DOM2	-	-	-	-	7.52627	6.2056	Yenikapi, Türkiye (Byzantine, Mry-9601)	41.0052	28.9517	862	-	H	M	Yes	0	1	Fages et al. (2019) (Ref. 27)	-	UCIAMS182875	1165	15	772	951	95.4	IntCal20	862	0.951918	0.002695	3e-06	0.037729	0.00763	4e-06	6e-06	1e-06	1.3e-05	-0.00138745	-0.0003128	9.19363e-07	4.98851e-05	1.96663e-05	0.026484	0.0215105	0.00405931	0	0	0
Fages et al. (2019) (Ref. 30; label Marvele_21_1087)	Marvele21_Lit_937	DOM2	-	-	-	-	2.4164	1.98259	Marvelė cemetery, Lithuania (Grave No. 156)	54.8967	23.8725	937	-	H	M	Yes	0	1	Fages et al. (2019) (Ref. 27)	-	UCIAMS182715	1130	20	882	991	95.4	IntCal20	937	0.951918	0.002695	3e-06	0.037729	0.00763	4e-06	6e-06	1e-06	1.3e-05	-0.00138745	-0.0003128	9.19363e-07	4.98851e-05	1.96663e-05	0.0300063	0.0166684	0.00627034	0.00644507	0	0
Fages et al. (2019) (Ref. 30; label Marvele_18_1189)	Marvele18_Lit_829	DOM2	-	-	-	-	3.50765	2.88871	Marvelė cemetery, Lithuania (Grave No. 146)	54.8967	23.8725	829	-	H	M	Yes	0	1	Fages et al. (2019) (Ref. 27)	-	UCIAMS182724	1205	20	773	885	95.4	IntCal20	829	0.951918	0.002695	3e-06	0.037729	0.00763	4e-06	6e-06	1e-06	1.3e-05	-0.00138745	-0.0003128	9.19363e-07	4.98851e-05	1.96663e-05	0.0373107	0.0152139	0.0049372	0.0120198	0.00513983	0
Fages et al. (2019) (Ref. 30; label Marvele_32_1144)	Marvele32_Lit_874	DOM2	-	-	-	-	4.01586	3.30892	Marvelė cemetery, Lithuania (Grave No. 244)	54.8967	23.8725	874	-	H	M	Yes	0	1	Fages et al. (2019) (Ref. 27)	-	UCIAMS182695	1150	15	772	975	95.4	IntCal20	874	0.951918	0.002695	3e-06	0.037729	0.00763	4e-06	6e-06	1e-06	1.3e-05	-0.00138745	-0.0003128	9.19363e-07	4.98851e-05	1.96663e-05	0.0206833	0.0142209	0.00329059	0.00269659	0	0
Fages et al. (2019) (Ref. 30; label Otepaa_Ote2_1184)	Ote2_Est_858	DOM2	-	-	-	-	1.25572	1.03982	Otepää, Estonia	58.058	26.4948	858	-	H	M	Yes	0	1	Fages et al. (2019) (Ref. 27)	-	UCIAMS182708	1180	20	772	944	95.4	IntCal20	858	0.951918	0.002695	3e-06	0.037729	0.00763	4e-06	6e-06	1e-06	1.3e-05	-0.00138745	-0.0003128	9.19363e-07	4.98851e-05	1.96663e-05	0.0330501	0.016755	0.0023036	0.00362252	0.00987066	0
Fages et al. (2019) (Ref. 30; label Berufjordur_VHR102_1057)	VHR102_Ice_952	DOM2	-	-	-	-	0.327353	0.267675	Berufjörður, Iceland (Viking Age 850-1050 CE)	65.53	-22.117	952	-	H	M	No	0	0	Fages et al. (2019) (Ref. 27)	Dating inferred from archaeological Context and/or associated radiocarbon dates	-	-	-	890	1015	-	-	952	0.951918	0.002695	3e-06	0.037729	0.00763	4e-06	6e-06	1e-06	1.3e-05	-0.00138745	-0.0003128	9.19363e-07	4.98851e-05	1.96663e-05	0.116785	0.0707661	0.0272479	0.0129373	0.00503966	0
Fages et al. (2019) (Ref. 30; label Quoygrew_VHR017_1117)	VHR017_UK_1100	DOM2	-	-	-	-	1.49965	1.29404	Quoygrew, United Kingdom (Context C010; 11th–12th c. CE)	59.3372	-2.97	1100	-	H	M	No	0	0	Fages et al. (2019) (Ref. 27)	Dating inferred from archaeological Context and/or associated radiocarbon dates	-	-	-	1000	1200	-	-	1100	0.951918	0.002695	3e-06	0.037729	0.00763	4e-06	6e-06	1e-06	1.3e-05	-0.00138745	-0.0003128	9.19363e-07	4.98851e-05	1.96663e-05	0.0995146	0.0282454	0.0296087	0.0149839	0.0165283	0.00926783
Fages et al. (2019) (Ref. 30; label WitterPlace_UK18_267)	UK18_UK_1750	DOM2	-	-	-	-	2.02105	1.66269	Witter Place, United Kingdom (context 838)	53.193	-2.88284	1750	-	H	F	No	0	0	Fages et al. (2019) (Ref. 27)	Dating inferred from archaeological Context and/or associated radiocarbon dates	-	-	-	-	-	-	-	1750	0.951918	0.002695	3e-06	0.037729	0.00763	4e-06	6e-06	1e-06	1.3e-05	-0.00138745	-0.0003128	9.19363e-07	4.98851e-05	1.96663e-05	0.0151306	0.00943299	0.00274277	0.00255843	0	0
Fages et al. (2019) (Ref. 30; label Museum_Earb6_89)	Earb6_Ger_1928	DOM2	-	-	-	-	1.01091	0.80225	Halle Museum, Germany (Dark Ronald)	NA	NA	1928	-	H	M	No	0	0	Fages et al. (2019) (Ref. 27)	Historical sample with known date of death	-	-	-	-	-	-	-	1928	0.951918	0.002695	3e-06	0.037729	0.00763	4e-06	6e-06	1e-06	1.3e-05	-0.00138745	-0.0003128	9.19363e-07	4.98851e-05	1.96663e-05	0.161513	0.0411995	0.0508033	0.0340302	0.0207012	0.0138588
Fages et al. (2019) (Ref. 30; label Belgheis_TrBWBX116_485)	TrBWBX116_Ira_1534	DOM2	-	-	-	-	2.39821	1.96396	Belgheis, Iran (Unit 12, Depth 515-235)	37.0425	57.4716	1534	-	H	M	Yes	0	1	Fages et al. (2019) (Ref. 27)	-	UCIAMS190002	390	20	1447	1621	95.4	IntCal20	1534	0.951918	0.002695	3e-06	0.037729	0.00763	4e-06	6e-06	1e-06	1.3e-05	-0.00138745	-0.0003128	9.19363e-07	4.98851e-05	1.96663e-05	0.082822	0.037335	0.0333252	0.00277757	0	0.00774219
Fages et al. (2019) (Ref. 30; label WitterPlace_UK19_267)	UK19_UK_1750	DOM2	-	-	-	-	0.82783	0.69389	Witter Place, United Kingdom (context 838)	53.193	-2.88284	1750	-	H	M	No	0	0	Fages et al. (2019) (Ref. 27)	Dating inferred from archaeological Context and/or associated radiocarbon dates	-	-	-	-	-	-	-	1750	0.951918	0.002695	3e-06	0.037729	0.00763	4e-06	6e-06	1e-06	1.3e-05	-0.00138745	-0.0003128	9.19363e-07	4.98851e-05	1.96663e-05	0.0237436	0.0138716	0.00373806	0.00552226	0	0
Fages et al. (2019) (Ref. 30; label Yenikapi_Tur176_1443)	Tur176_Tur_944	DOM2	-	-	-	-	2.58673	2.11733	Yenikapi, Türkiye (Byzantine, Mry-10637)	41.0052	28.9517	944	-	H	M	Yes	1	0	-	-	UCIAMS250290	1095	20	892	995	95.4	IntCal20	944	0.951918	0.002695	3e-06	0.037729	0.00763	4e-06	6e-06	1e-06	1.3e-05	-0.00138745	-0.0003128	9.19363e-07	4.98851e-05	1.96663e-05	0.0361341	0.0251519	0.00650673	0.00373144	0	0
Fages et al. (2019) (Ref. 30; label Yenikapi_Tur173_1443)	Tur173_Tur_1012	DOM2	-	-	-	-	2.67504	2.18189	Yenikapi, Türkiye (Byzantine, Mry-10401)	41.0052	28.9517	1012	-	H	M	Yes	1	0	-	-	UCIAMS250288	1025	20	992	1032	95.4	IntCal20	1012	0.951918	0.002695	3e-06	0.037729	0.00763	4e-06	6e-06	1e-06	1.3e-05	-0.00138745	-0.0003128	9.19363e-07	4.98851e-05	1.96663e-05	0.0412859	0.0242734	0.0111888	0.00530088	0	0
Fages et al. (2019) (Ref. 30; label WitterPlace_UK17_267)	UK17_UK_1750	DOM2	-	-	-	-	3.02676	2.51258	Witter Place, United Kingdom (context 838)	53.193	-2.88284	1750	-	H	F	No	0	0	Fages et al. (2019) (Ref. 27)	Dating inferred from archaeological Context and/or associated radiocarbon dates	-	-	-	-	-	-	-	1750	0.951918	0.002695	3e-06	0.037729	0.00763	4e-06	6e-06	1e-06	1.3e-05	-0.00138745	-0.0003128	9.19363e-07	4.98851e-05	1.96663e-05	0.0270631	0.0147504	0.00745922	0.00384092	0	0
Fages et al. (2019) (Ref. 30; label WitterPlace_UK16_217)	UK16_UK_1800	DOM2	-	-	-	-	2.40559	1.98457	Witter Place, United Kingdom (context 838)	53.193	-2.88284	1800	-	H	F	No	0	0	Fages et al. (2019) (Ref. 27)	Dating inferred from archaeological Context and/or associated radiocarbon dates	-	-	-	-	-	-	-	1800	0.951918	0.002695	3e-06	0.037729	0.00763	4e-06	6e-06	1e-06	1.3e-05	-0.00138745	-0.0003128	9.19363e-07	4.98851e-05	1.96663e-05	0.017824	0.0117357	0.00460727	0	0	0
Fages et al. (2019) (Ref. 30; label Yenikapi_Tur193_1443)	Tur193_Tur_792	DOM2	-	-	-	-	3.35103	2.70268	Yenikapi, Türkiye (Byzantine, Mry-11365)	41.0052	28.9517	792	-	H	M	Yes	1	0	-	-	UCIAMS250354	1230	15	705	878	95.4	IntCal20	792	0.951918	0.002695	3e-06	0.037729	0.00763	4e-06	6e-06	1e-06	1.3e-05	-0.00138745	-0.0003128	9.19363e-07	4.98851e-05	1.96663e-05	0.0275951	0.0138227	0.00745937	0.00583243	0	0
This Study; Fages et al. (2019) (Ref. 30)	Tur150_Tur_961	DOM2	2	Triple Indexed (PE NovaSeq)	182167771	5706140	6.82992	5.47922	Yenikapi, Türkiye (Byzantine, Mry-6154)	41.0052	28.9517	961	-	H	M	Yes	1	0	-	-	UCIAMS250281	1065	20	897	1025	95.4	IntCal20	961	0.951918	0.002695	3e-06	0.037729	0.00763	4e-06	6e-06	1e-06	1.3e-05	-0.00138745	-0.0003128	9.19363e-07	4.98851e-05	1.96663e-05	0.0366411	0.0163168	0.0107475	0.00881838	0	0
Fages et al. (2019) (Ref. 30; label Yenikapi_Tur140_1289)	Tur140_Tur_726	DOM2	-	-	-	-	5.50851	4.41295	Yenikapi, Türkiye (Byzantine, Mry722)	41.0052	28.9517	726	-	H	M	Yes	0	1	Fages et al. (2019) (Ref. 27)	-	UCIAMS182866	1265	15	675	777	95.4	IntCal20	726	0.951918	0.002695	3e-06	0.037729	0.00763	4e-06	6e-06	1e-06	1.3e-05	-0.00138745	-0.0003128	9.19363e-07	4.98851e-05	1.96663e-05	0.0231873	0.0126301	0.00954379	0	0	0
Fages et al. (2019) (Ref. 30; label WitterPlace_UK15_217)	UK15_UK_1800	DOM2	-	-	-	-	1.12441	0.943332	Witter Place, United Kingdom	53.193	-2.88284	1800	-	H	F	No	0	0	Fages et al. (2019) (Ref. 27)	Dating inferred from archaeological Context and/or associated radiocarbon dates	-	-	-	-	-	-	-	1800	0.951918	0.002695	3e-06	0.037729	0.00763	4e-06	6e-06	1e-06	1.3e-05	-0.00138745	-0.0003128	9.19363e-07	4.98851e-05	1.96663e-05	0.0319707	0.0124406	0.00906085	0.00307203	0	0.00669237
Fages et al. (2019) (Ref. 30; label Belkaragay_NB13_CopperAge); Librado et al. (2021) (Ref. 2)	NB13_Kaz_m3012	Botai-related	-	-	-	-	0.658954	0.507165	Belkaragay, Kazakhstan	51.52	62.55	-3012	-	H	M	Yes	0	1	Librado et al. (2021) (Ref. 1)	-	UCIAMS229414	4410	20	-3098	-2925	95.4	IntCal20	-3012	0.084485	1.4e-05	0.102136	0.802093	0.008908	0.002174	0.000184	3e-06	2e-06	0.000186099	0.000843336	-9.98602e-05	-0.000313909	0.000242104	0.0172116	0.0131806	0.00296202	0	0	0
Fages et al. (2019) (Ref. 30; label Halvai_KSH4_4017); Librado et al. (2021) (Ref. 2)	KSH4_Kaz_m1955	DOM2	-	-	-	-	4.42141	3.44837	Halvai, Kazakhstan (burial site, Bronze Age Sintashta Culture)	52.843	62.9029	-1955	-	H	F	Yes	0	1	Librado et al. (2021) (Ref. 1)	-	UCIAMS218237	3590	25	-2026	-1884	95.4	IntCal20	-1955	0.951918	0.002695	3e-06	0.037729	0.00763	4e-06	6e-06	1e-06	1.3e-05	-0.00138745	-0.0003128	9.19363e-07	4.98851e-05	1.96663e-05	0.0251905	0.0101985	0.00827504	0.00637123	0	0
Fages et al. (2019) (Ref. 30; label Sintashta_NB44_3577); Librado et al. (2021) (Ref. 2)	NB44_Rus_m1856	DOM2	-	-	-	-	1.40253	1.17771	Sintashta, Russia (fortified settlement, Bronze Age Sintastha Culture)	52.4864	60.1879	-1856	-	H	M	Yes	0	1	Librado et al. (2021) (Ref. 1)	-	UCIAMS229415	3535	20	-1938	-1773	95.4	IntCal20	-1856	0.951918	0.002695	3e-06	0.037729	0.00763	4e-06	6e-06	1e-06	1.3e-05	-0.00138745	-0.0003128	9.19363e-07	4.98851e-05	1.96663e-05	0.0298886	0.0146153	0.00976468	0.00504728	0	0
Fages et al. (2019) (Ref. 30; label Halvai_KSH5_2542); Librado et al. (2021) (Ref. 2)	KSH5_Kaz_m1895	DOM2	-	-	-	-	7.91031	6.3373	Halvai, Kazakhstan (burial site, Bronze Age Sintashta Culture)	52.843	62.9029	-1895	-	H	M	Yes	0	1	Librado et al. (2021) (Ref. 1)	-	UCIAMS218238	3560	20	-2010	-1779	95.4	IntCal20	-1895	0.951918	0.002695	3e-06	0.037729	0.00763	4e-06	6e-06	1e-06	1.3e-05	-0.00138745	-0.0003128	9.19363e-07	4.98851e-05	1.96663e-05	0.0247564	0.0168776	0.00515631	0.00219598	0	0
Fages et al. (2019) (Ref. 30; label Sintashta_NB45_3577); Librado et al. (2021) (Ref. 2)	NB45_Rus_m1865	DOM2	-	-	-	-	1.1016	0.915438	Sintashta, Russia (fortified settlement, Bronze Age Sintastha Culture)	52.4864	60.1879	-1865	-	H	M	Yes	0	1	Librado et al. (2021) (Ref. 1)	-	UCIAMS229419	3550	20	-1954	-1775	95.4	IntCal20	-1865	0.951918	0.002695	3e-06	0.037729	0.00763	4e-06	6e-06	1e-06	1.3e-05	-0.00138745	-0.0003128	9.19363e-07	4.98851e-05	1.96663e-05	0.0355745	0.0200195	0.0115434	0.00288868	0	0
Fages et al. (2019) (Ref. 30; label Fengtai_Fen4_2820); Librado et al. (2021) (Ref. 2)	Fen4_Chi_m800	DOM2	-	-	-	-	5.39152	4.53636	Fengtai, China (settlement)	36.8407	101.958	-800	-	H	M	Yes	0	1	Fages et al. (2019) (Ref. 27)	-	UCIAMS182701	2625	15	-811	-788	95.4	IntCal20	-800	0.951918	0.002695	3e-06	0.037729	0.00763	4e-06	6e-06	1e-06	1.3e-05	-0.00138745	-0.0003128	9.19363e-07	4.98851e-05	1.96663e-05	0.0316432	0.0154642	0.00570414	0.00475259	0.00510597	0
Fages et al. (2019) (Ref. 30; label ElsVilars_UE4618_2672); Librado et al. (2021) (Ref. 2)	UE4618_Spa_m655	DOM2	-	-	-	-	3.80499	3.2418	Els Vilars, Spain	41,568644*	0,953647*	-655	-	H	F	Yes	0	1	Fages et al. (2019) (Ref. 27)	-	UCIAMS190011	2490	15	-765	-544	95.4	IntCal20	-655	0.951918	0.002695	3e-06	0.037729	0.00763	4e-06	6e-06	1e-06	1.3e-05	-0.00138745	-0.0003128	9.19363e-07	4.98851e-05	1.96663e-05	0.0199118	0.0133907	0.0057514	0	0	0
Fages et al. (2019) (Ref. 30; label Sagzabad_SAGS27_3117); Librado et al. (2021) (Ref. 2)	SAGS27_Ira_m1102	DOM2	-	-	-	-	3.24202	2.48732	Sagzabad, Iran	35.773	49.938	-1102	-	H	M	Yes	0	1	Fages et al. (2019) (Ref. 27)	-	UCIAMS190001	2900	15	-1191	-1012	95.4	IntCal20	-1102	0.951918	0.002695	3e-06	0.037729	0.00763	4e-06	6e-06	1e-06	1.3e-05	-0.00138745	-0.0003128	9.19363e-07	4.98851e-05	1.96663e-05	0.0380461	0.0256959	0.00855514	0.0025258	0	0
Fages et al. (2019) (Ref. 30; label TepeHasanlu_1140_2682); Librado et al. (2021) (Ref. 2)	Hasanlu1140_Ira_m663	DOM2	-	-	-	-	2.40107	1.90615	Tepe Hasanlu, Iran (fortified settlement, Iron Age)	37.0045	45.4588	-663	-	H	F	Yes	0	1	Fages et al. (2019) (Ref. 27)	-	UCIAMS182697	2515	15	-775	-550	95.4	IntCal20	-663	0.951918	0.002695	3e-06	0.037729	0.00763	4e-06	6e-06	1e-06	1.3e-05	-0.00138745	-0.0003128	9.19363e-07	4.98851e-05	1.96663e-05	0.0384212	0.0222574	0.00812727	0.00645215	0	0
Fages et al. (2019) (Ref. 30; label TepeHasanlu_3461_2930); Librado et al. (2021) (Ref. 2)	Hasanlu3461_Ira_m913	DOM2	-	-	-	-	7.0145	5.61623	Tepe Hasanlu, Iran (fortified settlement, Iron Age)	37.0045	45.4588	-913	-	H	F	Yes	0	1	Fages et al. (2019) (Ref. 27)	-	UCIAMS182694	2775	15	-986	-839	95.4	IntCal20	-913	0.951918	0.002695	3e-06	0.037729	0.00763	4e-06	6e-06	1e-06	1.3e-05	-0.00138745	-0.0003128	9.19363e-07	4.98851e-05	1.96663e-05	0.0442939	0.019597	0.00625396	0.0106936	0	0.00699224
Fages et al. (2019) (Ref. 30; label TepeHasanlu_3394_2808); Librado et al. (2021) (Ref. 2)	Hasanlu3394_Ira_m790	DOM2	-	-	-	-	3.5064	2.8139	Tepe Hasanlu, Iran (fortified settlement, Iron Age)	37.0045	45.4588	-790	-	H	M	Yes	0	1	Fages et al. (2019) (Ref. 27)	-	UCIAMS182692	2595	20	-805	-774	95.4	IntCal20	-790	0.951918	0.002695	3e-06	0.037729	0.00763	4e-06	6e-06	1e-06	1.3e-05	-0.00138745	-0.0003128	9.19363e-07	4.98851e-05	1.96663e-05	0.0331469	0.0207684	0.00855348	0.0028531	0	0
Gaunitz et al. (2018) (Ref. 7; Botai_6_5500)	Botai6_Kaz_m3328	Botai (Botai-related)	-	-	-	-	8.48936	6.988	Botai, Kazakhstan (Eneolithic settlement)	53.3039	67.6458	-3328	-	H	M	No	0	0	Librado et al. (2021) (Ref. 1)	Dating inferred from archaeological Context and/or associated radiocarbon dates%	-	-	-	-	-	-	-	-3328	2e-06	0.036285	0.049973	0.913651	6.6e-05	6e-06	9e-06	3e-06	3e-06	0.000665771	0.00115484	-3.35674e-05	6.72875e-05	-0.000176323	0.00907104	0.00729426	0.00176098	0	0	0
Gaunitz et al. (2018) (Ref. 7; label Borly4_PAVH6_5012)	PAVH6_Kaz_m2992	BORL (Botai-related)	-	-	-	-	4.5079	3.62721	Borly 4, Kazakhstan (home 1 nr XVI)	51.8247	77.9451	-2992	-	H	F	Yes	1	0	-	-	UCIAMS182730	4365	20	-3073	-2911	95.4	IntCal20	-2992	4e-06	0.021456	0.040165	0.9383	6e-05	6e-06	4e-06	2e-06	1e-06	0.000536837	0.00115867	2.79898e-05	7.84408e-05	-0.000136824	0.0113493	0.00647174	0.00164626	0.00219668	0	0
Gaunitz et al. (2018) (Ref. 7; Borly4_PAVH4_4974)	PAVH4_Kaz_m2957	BORL (Botai-related)	-	-	-	-	7.05133	5.74745	Borly 4, Kazakhstan (nr 4326)	51.8247	77.9451	-2957	-	H	F	Yes	1	0	-	-	UCIAMS182873	4340	15	-3011	-2903	95.4	IntCal20	-2957	4.6e-05	0.024727	0.041169	0.933982	7.1e-05	1e-06	1e-06	0	3e-06	0.000581067	0.00115077	4.11893e-05	3.00678e-05	-0.000127324	0.00916763	0.00427773	0.00471727	0	0	0
Gaunitz et al. (2018) (Ref. 7; label Borly4_PAVH11_5015)	PAVH11_Kaz_m2995	BORL (Botai-related)	-	-	-	-	6.57081	5.351	Borly 4, Kazakhstan (home 3 nr 4303)	51.8247	77.9451	-2995	-	H	F	Yes	1	0	-	-	UCIAMS182871	4375	15	-3074	-2916	95.4	IntCal20	-2995	3e-06	0.040894	0.051006	0.908078	3e-06	4e-06	2e-06	9e-06	2e-06	0.000709524	0.00116803	-4.56473e-05	7.57028e-05	-0.000224498	0.0109697	0.00658018	0.00109703	0.00299852	0	0
Gaunitz et al. (2018) (Ref. 7; Botai_D4_5500)	BotaiD4_Kaz_m3328	Botai (Botai-related)	-	-	-	-	3.06786	2.48144	Botai, Kazakhstan (Eneolithic settlement)	53.3039	67.6458	-3328	-	H	F	No	0	0	Librado et al. (2021) (Ref. 1)	Dating inferred from archaeological Context and/or associated radiocarbon dates%	-	-	-	-	-	-	-	-3328	0.010585	0.000162	0.018337	0.954294	0.016571	9e-06	0	1.6e-05	2.4e-05	0.000379671	0.00115409	2.43986e-05	2.14055e-05	-9.53453e-06	0.0113402	0.00606892	0.00219444	0.00219553	0	0
Gaunitz et al. (2018) (Ref. 7; Botai_LM_5500)	BotaiLM_Kaz_m3328	Botai (Botai-related)	-	-	-	-	3.56922	2.86452	Botai, Kazakhstan (Eneolithic settlement)	53.3039	67.6458	-3328	-	H	F	No	0	0	Librado et al. (2021) (Ref. 1)	Dating inferred from archaeological Context and/or associated radiocarbon dates%	-	-	-	-	-	-	-	-3328	9e-06	0.023712	0.055874	0.92037	2.2e-05	4e-06	3e-06	0	5e-06	0.000560184	0.00109879	-5.21696e-05	7.28461e-06	-0.000121765	0.0173229	0.00838522	0.00400352	0.00460986	0	0
Gaunitz et al. (2018) (Ref. 7; Botai_5_5500)	Botai5_Kaz_m3328	Botai (Botai-related)	-	-	-	-	8.16411	6.7487	Botai, Kazakhstan (Eneolithic settlement)	53.3039	67.6458	-3328	-	H	M	No	0	0	Librado et al. (2021) (Ref. 1)	Dating inferred from archaeological Context and/or associated radiocarbon dates%	-	-	-	-	-	-	-	-3328	9e-06	0.05505	0.090353	0.85456	3e-06	5e-06	1e-06	8e-06	8e-06	0.000764983	0.00109357	-7.6457e-05	0.000119139	-0.000161657	0.00647668	0.00515407	0.0009871	0	0	0
Gaunitz et al. (2018) (Ref. 7; Botai_P_5500)	BotaiP_Kaz_m3328	Botai (Botai-related)	-	-	-	-	2.66726	2.15105	Botai, Kazakhstan (Eneolithic settlement)	53.3039	67.6458	-3328	-	H	M	No	0	0	Librado et al. (2021) (Ref. 1)	Dating inferred from archaeological Context and/or associated radiocarbon dates%	-	-	-	-	-	-	-	-3328	0.002095	0.009831	0.052794	0.931984	0.003277	7e-06	0	6e-06	2e-06	0.000434976	0.00108485	-9.14522e-06	-2.46002e-05	4.06298e-06	0.00938818	0.00778588	0.00120682	0	0	0
Gaunitz et al. (2018) (Ref. 7; Botai_D1_5500)	BotaiD1_Kaz_m3328	Botai (Botai-related)	-	-	-	-	2.74437	2.25407	Botai, Kazakhstan (Eneolithic settlement)	53.3039	67.6458	-3328	-	H	M	No	0	0	Librado et al. (2021) (Ref. 1)	Dating inferred from archaeological Context and/or associated radiocarbon dates%	-	-	-	-	-	-	-	-3328	2e-05	0.025829	0.059984	0.914138	9e-06	8e-06	3e-06	6e-06	2e-06	0.000570471	0.00109292	-3.87179e-05	-1.71943e-05	-8.57045e-05	0.00796855	0.00643258	0.00153597	0	0	0
Gaunitz et al. (2018) (Ref. 7; Botai_D5_5500)	BotaiD5_Kaz_m3328	Botai (Botai-related)	-	-	-	-	2.61716	2.11502	Botai, Kazakhstan (Eneolithic settlement)	53.3039	67.6458	-3328	-	H	M	No	0	0	Librado et al. (2021) (Ref. 1)	Dating inferred from archaeological Context and/or associated radiocarbon dates%	-	-	-	-	-	-	-	-3328	0.022708	5.1e-05	0.031563	0.941442	0.004147	3.4e-05	4.1e-05	1.3e-05	1e-06	0.000332211	0.00110984	2.98777e-05	-3.8799e-05	-1.33995e-05	0.0112084	0.00625063	0.0040276	0	0	0
Gaunitz et al. (2018) (Ref. 7; Botai_D6_5500)	BotaiD6_Kaz_m3328	Botai (Botai-related)	-	-	-	-	2.24826	1.81795	Botai, Kazakhstan (Eneolithic settlement)	53.3039	67.6458	-3328	-	H	F	No	0	0	Librado et al. (2021) (Ref. 1)	Dating inferred from archaeological Context and/or associated radiocarbon dates%	-	-	-	-	-	-	-	-3328	0.047019	5e-06	0.037695	0.915144	1.1e-05	6.3e-05	5.3e-05	7e-06	3e-06	0.000229475	0.0011212	4.82294e-05	-8.3414e-06	-2.51898e-05	0.00934686	0.00570258	0	0.00332734	0	0
Gaunitz et al. (2018) (Ref. 7; Botai_Petrous_5500)	BotaiPetrous_Kaz_m3328	Botai (Botai-related)	-	-	-	-	1.60723	1.24888	Botai, Kazakhstan (Eneolithic settlement)	53.3039	67.6458	-3328	-	H	F	No	0	0	Librado et al. (2021) (Ref. 1)	Dating inferred from archaeological Context and/or associated radiocarbon dates%	-	-	-	-	-	-	-	-3328	0.082184	7e-06	0.036532	0.88125	9e-06	1e-06	1e-06	6e-06	9e-06	0.000121483	0.0011249	3.53288e-05	-1.55727e-05	0.00012305	0.00853955	0.00538005	0.00268776	0	0	0
Gaunitz et al. (2018) (Ref. 7; label Botai_2_5500)	Botai2_Kaz_m3328	Botai (Botai-related)	-	-	-	-	9.1489	7.54936	Botai, Kazakhstan (Eneolithic settlement)	53.3039	67.6458	-3328	-	H	M	No	0	0	Librado et al. (2021) (Ref. 1)	Dating inferred from archaeological Context and/or associated radiocarbon dates%	-	-	-	-	-	-	-	-3328	0.026496	0.004013	0.055259	0.901951	0.012236	2.8e-05	9e-06	1e-06	9e-06	0.000344864	0.00102787	-4.2608e-05	-3.73969e-05	1.67307e-05	0.00591822	0.00537556	0	0	0	0
Gaunitz et al. (2018) (Ref. 7; Botai_R_5500)	BotaiR_Kaz_m3328	Botai (Botai-related)	-	-	-	-	1.8098	1.42071	Botai, Kazakhstan (Eneolithic settlement)	53.3039	67.6458	-3328	-	H	F	No	0	0	Librado et al. (2021) (Ref. 1)	Dating inferred from archaeological Context and/or associated radiocarbon dates%	-	-	-	-	-	-	-	-3328	0.064227	3e-06	0.044997	0.890752	8e-06	2e-06	2e-06	2e-06	7e-06	0.000179543	0.0010839	2.44251e-05	-4.14004e-05	0.000108075	0.0108503	0.00570304	0.00483227	0	0	0
Gaunitz et al. (2018) (Ref. 7; label Botai_3_5500)	Botai3_Kaz_m3328	Botai (Botai-related)	-	-	-	-	3.02293	2.44266	Botai, Kazakhstan (Eneolithic settlement)	53.3039	67.6458	-3328	-	H	M	No	0	0	Librado et al. (2021) (Ref. 1)	Dating inferred from archaeological Context and/or associated radiocarbon dates%	-	-	-	-	-	-	-	-3328	0.019931	3.2e-05	0.045601	0.911421	0.022957	2.8e-05	2e-06	2.2e-05	7e-06	0.000339185	0.00105368	-3.62158e-06	-2.45261e-05	6.24894e-05	0.0130134	0.00597546	0.0010974	0	0.00564265	0
Gaunitz et al. (2018) (Ref. 7; label FMontauban_GVA126_1872)	GVA126_Fra_171	DOM2	-	-	-	-	2.20018	1.792	Fresnes les Montauban, France	50.3329	2.93044	171	-	H	M	Yes	1	0	Gaunitz et al. (2018) (Ref. 10)	-	UCIAMS182713	1875	15	124	217	95.4	IntCal20	171	0.951918	0.002695	3e-06	0.037729	0.00763	4e-06	6e-06	1e-06	1.3e-05	-0.00138745	-0.0003128	9.19363e-07	4.98851e-05	1.96663e-05	0.0262815	0.013051	0.00921891	0.0035103	0	0
Gaunitz et al. (2018) (Ref. 7; Haunstetten_1979)	Haunstetten1979_Ger_44	DOM2	-	-	-	-	2.21842	1.75901	Haunstetten - Postillionstraße, Germany	48.3079	10.8938	44	-	H	M	Yes	0	1	Gaunitz et al. (2018) (Ref. 10)	-	MAMS 23733	1962	26	-36	124	95.4	IntCal20	44	0.951918	0.002695	3e-06	0.037729	0.00763	4e-06	6e-06	1e-06	1.3e-05	-0.00138745	-0.0003128	9.19363e-07	4.98851e-05	1.96663e-05	0.0225689	0.0111858	0.00581362	0.0049785	0	0
Gaunitz et al. (2018) (Ref. 7; label Zhanaturmus_Issyk1_1143)	Issyk1_Kaz_875	DOM2	-	-	-	-	2.65745	2.18888	Zhanaturmus, Kazakhstan	43.1836	76.7797	875	-	H	M	Yes	0	1	Gaunitz et al. (2018) (Ref. 10)	-	UCIAMS182698	1145	15	773	977	95.4	IntCal20	875	0.951918	0.002695	3e-06	0.037729	0.00763	4e-06	6e-06	1e-06	1.3e-05	-0.00138745	-0.0003128	9.19363e-07	4.98851e-05	1.96663e-05	0.0218488	0.0123921	0.00438867	0.00351879	0	0
Gaunitz et al. (2018) (Ref. 7; label Grigorevka4_PAVH2_1192)	PAVH2_Kaz_832	DOM2	-	-	-	-	5.54796	4.63239	Gregorievka, Kazakhstan	52.6291	76.7388	832	-	H	M	Yes	0	1	Gaunitz et al. (2018) (Ref. 10)	-	UCIAMS182867	1210	15	783	880	95.4	IntCal20	832	0.951918	0.002695	3e-06	0.037729	0.00763	4e-06	6e-06	1e-06	1.3e-05	-0.00138745	-0.0003128	9.19363e-07	4.98851e-05	1.96663e-05	0.0137107	0.00943275	0.00427796	0	0	0
Gaunitz et al. (2018) (Ref. 7; label GolModII_Mon28_1988)	Mon28_Mon_47	DOM2	-	-	-	-	4.08205	3.32503	Gol Mod II, Mongolia	48.0178	101.353	47	-	H	M	Yes	0	1	Gaunitz et al. (2018) (Ref. 10)	-	UCIAMS182727	1965	20	-28	121	95.4	IntCal20	47	0.951918	0.002695	3e-06	0.037729	0.00763	4e-06	6e-06	1e-06	1.3e-05	-0.00138745	-0.0003128	9.19363e-07	4.98851e-05	1.96663e-05	0.0294436	0.0135437	0.00580749	0.00526629	0.00482619	0
Gaunitz et al. (2018) (Ref. 7; label Syrgal_Syr1t1c3_2317)	Syr1t1c3_Mon_m299	DOM2	-	-	-	-	2.09379	1.77396	Syrgal 1, Mongolia (Grave 1 horse 3)	48.5831	88.3935	-299	-	H	M	Yes	0	1	Gaunitz et al. (2018) (Ref. 10)	-	UCIAMS182712	2250	15	-389	-208	95.4	IntCal20	-299	0.951918	0.002695	3e-06	0.037729	0.00763	4e-06	6e-06	1e-06	1.3e-05	-0.00138745	-0.0003128	9.19363e-07	4.98851e-05	1.96663e-05	0.030257	0.0173486	0.00460742	0.00318376	0.00451799	0
Gaunitz et al. (2018) (Ref. 7; label ShahrIQumis_AM181_1694)	AM181_Tur_332	DOM2	-	-	-	-	2.84714	2.28286	Shahr-i-Qumis, Iran	35.962	54.038	332	-	H	M	Yes	0	1	Gaunitz et al. (2018) (Ref. 10)	-	UCIAMS182716	1715	20	255	409	95.4	IntCal20	332	0.951918	0.002695	3e-06	0.037729	0.00763	4e-06	6e-06	1e-06	1.3e-05	-0.00138745	-0.0003128	9.19363e-07	4.98851e-05	1.96663e-05	0.11002	0.0171675	0.0182453	0.0304518	0.0198429	0.0235261
Gaunitz et al. (2018) (Ref. 7; label UushgiinUvur_Mon86_3039)	Mon86_Mon_m1021	DOM2	-	-	-	-	5.05874	4.13164	Uushgiin Uvur, Mongolia (UU J 108)	49.6556	99.9271	-1021	-	H	M	Yes	0	1	Gaunitz et al. (2018) (Ref. 10)	-	UCIAMS182733	2855	20	-1111	-931	95.4	IntCal20	-1021	0.951918	0.002695	3e-06	0.037729	0.00763	4e-06	6e-06	1e-06	1.3e-05	-0.00138745	-0.0003128	9.19363e-07	4.98851e-05	1.96663e-05	0.0294531	0.0142349	0.00581684	0.00285882	0.00504876	0
Gaunitz et al. (2018) (Ref. 7; label UushgiinUvur_Mon84_3123)	Mon84_Mon_m1107	DOM2	-	-	-	-	8.21679	6.64266	Uushgiin Uvur, Mongolia (UU J 105)	49.6556	99.9271	-1107	-	H	M	Yes	0	1	Gaunitz et al. (2018) (Ref. 10)	-	UCIAMS182878	2910	15	-1198	-1016	95.4	IntCal20	-1107	0.951918	0.002695	3e-06	0.037729	0.00763	4e-06	6e-06	1e-06	1.3e-05	-0.00138745	-0.0003128	9.19363e-07	4.98851e-05	1.96663e-05	0.0196069	0.014367	0.00489764	0	0	0
Gaunitz et al. (2018) (Ref. 7; label Bateni_Rus14_3318)	Rus14_Rus_m1302	DOM2	-	-	-	-	1.74204	1.42284	Bateni, Russia	54.6236	90.945	-1302	-	H	M	Yes	0	1	Gaunitz et al. (2018) (Ref. 10)	-	UCIAMS182709	3030	20	-1386	-1217	95.4	IntCal20	-1302	0.951918	0.002695	3e-06	0.037729	0.00763	4e-06	6e-06	1e-06	1.3e-05	-0.00138745	-0.0003128	9.19363e-07	4.98851e-05	1.96663e-05	0.174882	0.0193034	0.0223091	0.0231248	0.00444508	0.105248
Gaunitz et al. (2018) (Ref. 7; label Yenikapi_Tur172_1695)	Tur172_Tur_331	DOM2	-	-	-	-	5.7349	4.70044	Yenikapi, Türkiye (Byzantine, Mry-10163)	41.0052	28.9517	331	-	H	M	Yes	0	1	Gaunitz et al. (2018) (Ref. 10)	-	UCIAMS182868	1715	15	257	404	95.4	IntCal20	331	0.951918	0.002695	3e-06	0.037729	0.00763	4e-06	6e-06	1e-06	1.3e-05	-0.00138745	-0.0003128	9.19363e-07	4.98851e-05	1.96663e-05	0.0214297	0.00986986	0.0109481	0	0	0
Gaunitz et al. (2018) (Ref. 7); Fages et al. (2019) (Ref. 30; label Actiparc_GVA310_2319)	GVA310_Fra_m300	DOM2	-	-	-	-	12.5101	10.1586	Actiparc 2002, France (Site AC)	50.2994	2.80162	-300	-	H	F	Yes	0	1	Gaunitz et al. (2018) (Ref. 10)	-	UCIAMS182691	2255	20	-391	-208	95.4	IntCal20	-300	0.951918	0.002695	3e-06	0.037729	0.00763	4e-06	6e-06	1e-06	1.3e-05	-0.00138745	-0.0003128	9.19363e-07	4.98851e-05	1.96663e-05	0.0320495	0.0154808	0.0159473	0	0	0
Gaunitz et al. (2018) (Ref. 7); Fages et al. (2019) (Ref. 30; label Dunaujvaros_Duk2_4077)	Duk2_Hun_m2059	HUNG	-	-	-	-	4.52642	3.80137	Dunaújváros-Koszider, Hungary	46.9619	18.9355	-2059	-	H	M	Yes	0	1	Gaunitz et al. (2018) (Ref. 10)	-	UCIAMS182706	3680	20	-2140	-1977	95.4	IntCal20	-2059	1.6e-05	0.027225	0.016838	0.072997	0.882893	1.6e-05	5e-06	3e-06	9e-06	0.00065417	-0.000162525	0.000781839	0.00025552	0.000168093	0.0708982	0.0428125	0.014047	0.00640925	0	0.00724192
Gaunitz et al. (2018) (Ref. 7); Fages et al. (2019) (Ref. 30; label Borly4_PAVH9_4977)	PAVH9_Kaz_m2959	BORL (Botai-related)	-	-	-	-	8.50448	6.99625	Borly 4, Kazakhstan (home 1 nr XXIII)	51.8247	77.9451	-2959	-	H	M	Yes	0	1	Gaunitz et al. (2018) (Ref. 10)	-	UCIAMS182865	4345	15	-3011	-2906	95.4	IntCal20	-2959	2e-06	0.05745	0.039933	0.902588	9e-06	2e-06	8e-06	7e-06	2e-06	0.000848554	0.00122658	-7.62339e-05	0.00010511	-0.000221722	0.0119621	0.00691413	0.00461402	0	0	0
Gaunitz et al. (2018) (Ref. 7; label Botai_4_5500); Librado et al. (2021) (Ref. 2)	Botai4_Kaz_m3182	Botai (Botai-related)	-	-	-	-	3.29941	2.71558	Botai, Kazakhstan (Eneolithic settlement)	53.3039	67.6458	-3182	-	H	M	Yes	0	1	Librado et al. (2021) (Ref. 1)	-	UCIAMS218224	4470	20	-3334	-3030	95.4	IntCal20	-3182	0.05596	9e-06	0.010326	0.933634	4.7e-05	7e-06	9e-06	8e-06	1e-06	0.000249364	0.00114837	6.78284e-05	-2.73718e-05	5.79388e-05	0.0107497	0.00542515	0.00436454	0	0	0
Gaunitz et al. (2018) (Ref. 7; label Botai_1_5500); Librado et al. (2021) (Ref. 2)	Botai1_Kaz_m3221	Botai (Botai-related)	-	-	-	-	5.96943	4.9118	Botai, Kazakhstan (Eneolithic settlement)	53.3039	67.6458	-3221	-	H	M	Yes	0	1	Librado et al. (2021) (Ref. 1)	-	UCIAMS218223	4495	25	-3345	-3096	95.4	IntCal20	-3221	0.006412	0.013551	0.017045	0.93683	0.026114	3.9e-05	8e-06	0	2e-06	0.000482058	0.00114438	3.13224e-05	-3.48592e-05	-5.44243e-05	0.0103062	0.00509623	0.00436454	0	0	0
Gaunitz et al. (2018) (Ref. 7; Botai_K_5500); Librado et al. (2021) (Ref. 2)	BotaiK_Kaz_m3501	Botai (Botai-related)	-	-	-	-	7.08118	5.75501	Botai, Kazakhstan (Eneolithic settlement)	53.3039	67.6458	-3501	-	H	M	Yes	0	1	Librado et al. (2021) (Ref. 1)	-	UCIAMS218272	4715	30	-3626	-3375	95.4	IntCal20	-3501	4.8e-05	0.023618	0.04304	0.933261	6e-06	7e-06	8e-06	9e-06	2e-06	0.000562895	0.00115648	4.21129e-06	7.32555e-05	-0.000105997	0.00670136	0.00427684	0.0021958	0	0	0
Gaunitz et al. (2018) (Ref. 7; Botai_G_5500); Librado et al. (2021) (Ref. 2)	BotaiG_Kaz_m3193	Botai (Botai-related)	-	-	-	-	6.54309	5.32539	Botai, Kazakhstan (Eneolithic settlement)	53.3039	67.6458	-3193	-	H	M	Yes	0	1	Librado et al. (2021) (Ref. 1)	-	UCIAMS218271	4490	30	-3348	-3037	95.4	IntCal20	-3193	2e-06	0.01982	0.047611	0.932479	6.6e-05	5e-06	8e-06	0	7e-06	0.000525454	0.00112807	1.66182e-05	4.41431e-05	-0.000106707	0.00896449	0.00614777	0.00235242	0	0	0
Gaunitz et al. (2018) (Ref. 7; Botai_I_5500); Librado et al. (2021) (Ref. 2)	BotaiI_Kaz_m3328	Botai (Botai-related)	-	-	-	-	5.27109	4.22809	Botai, Kazakhstan (Eneolithic settlement)	53.3039	67.6458	-3328	-	H	M	No	0	0	Librado et al. (2021) (Ref. 1)	Dating inferred from archaeological Context and/or associated radiocarbon dates%	-	-	-	-	-	-	-	-3328	0.017248	2.6e-05	0.028697	0.949064	0.004856	3.7e-05	7e-06	6e-05	4e-06	0.000331763	0.00116763	7.68864e-05	2.48487e-05	-7.98921e-05	0.0123076	0.00651323	0.00297994	0.00230525	0	0
Gaunitz et al. (2018) (Ref. 7; Botai_C_5500); Librado et al. (2021) (Ref. 2)	BotaiC_Kaz_m3328	Botai (Botai-related)	-	-	-	-	5.72446	4.51508	Botai, Kazakhstan (Eneolithic settlement)	53.3039	67.6458	-3328	-	H	M	No	0	0	Librado et al. (2021) (Ref. 1)	Dating inferred from archaeological Context and/or associated radiocarbon dates%	-	-	-	-	-	-	-	-3328	0.033835	1.7e-05	0.02562	0.940444	2.4e-05	2.9e-05	0	3.1e-05	1e-06	0.000284621	0.00115192	7.9629e-05	-6.60879e-06	-4.67596e-05	0.00644229	0.00493553	0.000877511	0	0	0
Gaunitz et al. (2018) (Ref. 7; label Garbovat_Gar3_3574); Librado et al. (2021) (Ref. 2)	Gar3_Rom_m1539	DOM2	-	-	-	-	5.48634	4.5753	Gârbovăț, Romania (settlement, Bronze Age Noua Culture)	44.867	22.0079	-1539	-	H	M	Yes	0	1	Gaunitz et al. (2018) (Ref. 10)	-	UCIAMS182707	3270	20	-1612	-1465	95.4	IntCal20	-1539	0.951918	0.002695	3e-06	0.037729	0.00763	4e-06	6e-06	1e-06	1.3e-05	-0.00138745	-0.0003128	9.19363e-07	4.98851e-05	1.96663e-05	0.0270692	0.0193012	0.00460682	0.00274226	0	0
Gaunitz et al. (2018) (Ref. 7; TachtiPerda_TP4_3604); Librado et al. (2021) (Ref. 2)	TP4_Geo_m1578	DOM2	-	-	-	-	9.54074	7.77181	Tachti Perda, Georgia (settlement)	41.467	46.017	-1578	-	H	M	Yes	0	1	Gaunitz et al. (2018) (Ref. 10)	-	UCIAMS182702	3320	15	-1620	-1535	95.4	IntCal20	-1578	0.951918	0.002695	3e-06	0.037729	0.00763	4e-06	6e-06	1e-06	1.3e-05	-0.00138745	-0.0003128	9.19363e-07	4.98851e-05	1.96663e-05	0.0794349	0.0168151	0.0200584	0.00935554	0.00591753	0.0261851
Gaunitz et al. (2018) (Ref. 7; label TepeHasanlu_2405_2886); Librado et al. (2021) (Ref. 2)	Hasanlu2405_Ira_m868	DOM2	-	-	-	-	3.11508	2.67314	Tepe Hasanlu, Iran (fortified settlement, Iron Age)	37.0045	45.4588	-868	-	H	M	Yes	0	1	Gaunitz et al. (2018) (Ref. 10)	-	UCIAMS182690	2730	15	-910	-825	95.4	IntCal20	-868	0.951918	0.002695	3e-06	0.037729	0.00763	4e-06	6e-06	1e-06	1.3e-05	-0.00138745	-0.0003128	9.19363e-07	4.98851e-05	1.96663e-05	0.0315528	0.0173272	0.0081784	0	0.00482943	0
Librado et al. (2017) (Ref. 125)	NB46_Rus_m2007	DOM2	-	-	-	-	5.26566	4.45021	Sintashta, Russia (#838-64, fortified settlement, Bronze Age Sintastha Culture)	52.4864	60.1879	-2007	-	H	F	Yes	0	1	Librado et al. (2017) (Ref. 125)		KIA43906	3620	30	-2123	-1891	95.4	IntCal20	-2007	0.951918	0.002695	3e-06	0.037729	0.00763	4e-06	6e-06	1e-06	1.3e-05	-0.00138745	-0.0003128	9.19363e-07	4.98851e-05	1.96663e-05	0.0253751	0.0118604	0.0132746	0	0	0
Librado et al. (2021) (Ref. 2)	RN109_Rus_m13477	URAL	-	-	-	-	2.34388	1.95491	Pershinskaya, Russia	57.45	61.45	-13477	-	H	F	Yes	0	1	Librado et al. (2021) (Ref. 1)	-	UCIAMS208875	12900	30	-13624	-13330	95.4	IntCal20	-13477	1.4e-05	0.247866	0.649148	0.10085	6e-05	4.2e-05	0.001935	4.8e-05	3.5e-05	0.00144132	-6.99168e-05	-0.000198774	0.000416378	0.000114729	0.00956243	0.00668957	0.00164544	0	0	0
Librado et al. (2021) (Ref. 2)	RN113_Rus_m13978	URAL	-	-	-	-	1.03824	0.85552	Pershinskaya, Russia	57.45	61.45	-13978	-	H	F	Yes	0	1	Librado et al. (2021) (Ref. 1)	-	UCIAMS208869	13265	35	-14126	-13829	95.4	IntCal20	-13977.5	1.1e-05	0.229664	0.631743	0.137034	7.4e-05	1.9e-05	0.001393	9e-06	5.5e-05	0.00131416	-4.46999e-05	-0.00017773	0.000503505	0.000196698	0.0104033	0.00668329	0.0025234	0	0	0
Librado et al. (2021) (Ref. 2)	RN114_Rus_m15249	URAL	-	-	-	-	1.20909	0.967486	Pershinskaya, Russia	57.45	61.45	-15249	-	H	M	Yes	0	1	Librado et al. (2021) (Ref. 1)	-	UCIAMS208870	14120	40	-15394	-15103	95.4	IntCal20	-15248.5	4.4e-05	0.221711	0.64932	0.126917	3.3e-05	5e-06	0.001932	2e-06	3.2e-05	0.00125319	-9.19107e-05	-0.000224869	0.000383529	0.000168908	0.00614911	0.00339999	0.00189859	0	0	0
Librado et al. (2021) (Ref. 2)	RN112_Rus_m14727	URAL	-	-	-	-	1.09122	0.888056	Pershinskaya, Russia	57.45	61.45	-14727	-	H	F	Yes	0	1	Librado et al. (2021) (Ref. 1)	-	UCIAMS208867	13750	35	-14918	-14535	95.4	IntCal20	-14726.5	6e-06	0.229556	0.636108	0.133099	1.7e-05	3.3e-05	0.001094	5.9e-05	2.5e-05	0.00131544	-8.54386e-05	-0.000178189	0.000321805	0.000235284	0.00742989	0.00494083	0.00109694	0	0	0
Librado et al. (2021) (Ref. 2)	RN111_Rus_m22013	URAL	-	-	-	-	1.46079	1.188	Pershinskaya, Russia	57.45	61.45	-22013	-	H	F	Yes	0	1	Librado et al. (2021) (Ref. 1)	-	UCIAMS208871	19900	70	-22193	-21832	95.4	IntCal20	-22012.5	2.6e-05	0.207727	0.670291	0.119695	4e-06	6.7e-05	0.002141	4.1e-05	1e-05	0.00114237	-0.000102027	-0.000157227	0.000302579	8.64563e-05	0.0106959	0.00657996	0.00361961	0	0	0
Librado et al. (2021) (Ref. 2)	RN130_Rus_m21145	URAL	-	-	-	-	3.30059	2.71319	Nikolskaya, Russia	55.4667	59.45	-21145	-	H	F	Yes	0	1	Librado et al. (2021) (Ref. 1)	-	UCIAMS208887	19180	60	-21301	-20988	95.4	IntCal20	-21144.5	5.7e-05	0.236714	0.670374	0.090944	1.1e-05	6e-06	0.001837	4.1e-05	1.6e-05	0.00132717	-9.41523e-05	-0.000170652	0.000339978	-4.87471e-05	0.0123871	0.0046061	0.00475902	0.00244219	0	0
Librado et al. (2021) (Ref. 2)	KB219_Rus_m24209	URAL	-	-	-	-	2.13241	1.80461	Medvezhiya cave, Russia	62.083	58.083	-24209	-	H	F	Yes	0	1	Librado et al. (2021) (Ref. 1)	-	UCIAMS218236	21910	120	-24448	-23970	95.4	IntCal20	-24209	1.4e-05	0.259744	0.6591	0.071142	1.5e-05	0.008491	0.001437	2.4e-05	3.3e-05	0.0015228	-0.000139555	-0.000185637	0.000371831	-6.59649e-05	0.00858002	0.00460608	0.0036194	0	0	0
Librado et al. (2021) (Ref. 2)	RN131_Rus_m17769	URAL	-	-	-	-	2.36566	1.99961	Serpievskaya, Russia	54.8333	57.8833	-17769	-	H	M	Yes	0	1	Librado et al. (2021) (Ref. 1)	-	UCIAMS208888	16345	45	-17921	-17617	95.4	IntCal20	-17769	7.2e-05	0.227136	0.664315	0.106507	2.7e-05	6.3e-05	0.001861	1.7e-05	4e-06	0.00126087	-0.000107421	-0.000170081	0.000295744	-1.17259e-05	0.00933806	0.0048431	0.00354391	0	0	0
Librado et al. (2021) (Ref. 2)	RN129_Rus_m36541	URAL	-	-	-	-	1.29839	1.07223	Nikolskaya, Russia	55.4667	59.45	-36541	-	H	F	Yes	0	1	Librado et al. (2021) (Ref. 1)	-	UCIAMS208874	33670	340	-37545	-35537	95.4	IntCal20	-36541	3.4e-05	0.231545	0.677351	0.088967	8.4e-05	3.5e-05	0.001936	7e-06	3.8e-05	0.00129158	-0.000122662	-0.000207965	0.000348272	9.82874e-05	0.0113542	0.00581335	0.00197502	0.00295519	0	0
Librado et al. (2021) (Ref. 2)	RN115_Rus_m14736	URAL	-	-	-	-	1.4861	1.23181	Pershinskaya, Russia	57.45	61.45	-14736	-	H	M	Yes	0	1	Librado et al. (2021) (Ref. 1)	-	UCIAMS208873	13755	35	-14927	-14544	95.4	IntCal20	-14735.5	3e-06	0.204435	0.655187	0.138152	7e-06	0	0.002197	7e-06	1.1e-05	0.00112249	-3.90387e-05	-7.30663e-05	0.000360735	7.37431e-05	0.00564995	0.00471606	0	0	0	0
Librado et al. (2021) (Ref. 2)	RN121_Rus_m21420	URAL	-	-	-	-	2.17475	1.79784	Verkhnegubakhinskaya, Russia	58.8833	57.6333	-21420	-	H	F	Yes	0	1	Librado et al. (2021) (Ref. 1)	-	UCIAMS208879	19320	60	-21764	-21076	95.4	IntCal20	-21420	3e-06	0.230438	0.662506	0.105528	7e-06	1.2e-05	0.001479	1.8e-05	7e-06	0.00128947	-0.000106119	-0.000191737	0.000327323	1.00048e-05	0.00499867	0.00339978	0.00142685	0	0	0
Librado et al. (2021) (Ref. 2)	KB218_Rus_m42475	URAL	-	-	-	-	0.655005	0.535932	Medvezhiya cave, Russia	62.083	58.083	-42475	-	H	F	Yes	0	1	Librado et al. (2021) (Ref. 1)	-	UCIAMS218235	40970	1240	-44426	-40523	95.4	IntCal20	-42475	0.006888	0.24325	0.628976	0.12033	5e-05	5.1e-05	0.000424	2.2e-05	6e-06	0.00137939	-0.000157553	-0.000192687	0.000225549	0.000172271	0.0970236	0.0827515	0.00876571	0.00365626	0	0
Librado et al. (2021) (Ref. 2)	RN120_Rus_m30192	URAL	-	-	-	-	1.12388	0.926193	Verkhnegubakhinskaya, Russia	58.8833	57.6333	-30192	-	H	M	Yes	0	1	Librado et al. (2021) (Ref. 1)	-	UCIAMS208885	27960	180	-30903	-29481	95.4	IntCal20	-30192	1.1e-05	0.180644	0.637182	0.137892	0.042008	2e-06	0.002235	2.4e-05	2e-06	0.000999356	-0.000102849	-0.000106166	0.000222612	5.80891e-05	0.00920154	0.00548321	0.00295901	0	0	0
Librado et al. (2021) (Ref. 2)	PRA84_Cze_m3236	ENEOCZE	-	-	-	-	6.53813	5.0992	Stránská skála, Czechia	49.1908	16.6764	-3236	-	H	M	Yes	0	1	Librado et al. (2021) (Ref. 1)	-	UCIAMS218463	4540	15	-3364	-3108	95.4	IntCal20	-3236	6e-05	0.043916	0.065762	0.025764	0.864475	4e-06	4e-06	6e-06	8e-06	0.000668366	-0.000182509	0.000900902	0.000254866	-1.02922e-05	0.0516999	0.0223611	0.018653	0.00965619	0	0
Librado et al. (2021) (Ref. 2)	PRA18_Cze_m3226	ENEOCZE	-	-	-	-	2.57359	2.04378	Litovice, Czechia	50.0809	14.2342	-3226	-	H	M	Yes	0	1	Librado et al. (2021) (Ref. 1)	-	UCIAMS208868	4510	15	-3350	-3102	95.4	IntCal20	-3226	1.6e-05	0.098487	0.167179	2.6e-05	0.734214	7.4e-05	1e-06	1e-06	0	0.000951575	-0.000303065	0.000765151	0.000158582	-0.000162904	0.0560304	0.0240818	0.0180938	0.0133932	0	0
Librado et al. (2021) (Ref. 2)	Hohler1x1_Ger_m2679	CWC	-	-	-	-	0.572151	0.465543	Hohler Stein bei Schwabthal, Germany (settlement, Late Neolithic Corded Ware Culture)	50.0605	11.1048	-2679	-	H	F	Yes	0	1	Librado et al. (2021) (Ref. 1)	-	UCIAMS224892	4095	20	-2851	-2506	95.4	IntCal20	-2679	5.8e-05	0.106764	0.013693	5.3e-05	0.879405	1e-05	3e-06	8e-06	7e-06	0.00117325	-0.000367677	0.0011279	0.000312782	-0.000218427	0.120383	0.0894965	0.0199189	0	0.00994493	0
Librado et al. (2021) (Ref. 2)	Hohler1x2_Ger_m2681	CWC	-	-	-	-	0.808944	0.662016	Hohler Stein bei Schwabthal, Germany (settlement, Late Neolithic Corded Ware Culture)	50.0605	11.1048	-2681	-	H	F	No	0	0	Librado et al. (2021) (Ref. 1)	Dating inferred from archaeological Context and/or associated radiocarbon dates%	-	-	-	-	-	95.4	IntCal20	-2681	1e-05	0.094411	0.008354	9.5e-05	0.897117	6e-06	1e-06	3e-06	1e-06	0.00109782	-0.000360015	0.00108416	0.000311193	-0.00012811	0.0706103	0.042497	0.016409	0	0.0101643	0
Librado et al. (2021) (Ref. 2)	Hohler2_Ger_m2719	CWC	-	-	-	-	0.901235	0.726181	Hohler Stein bei Schwabthal, Germany (settlement, Late Neolithic Corded Ware Culture)	50.0605	11.1048	-2719	-	H	F	Yes	0	1	Librado et al. (2021) (Ref. 1)	-	UCIAMS224893	4115	20	-2860	-2578	95.4	IntCal20	-2719	1e-06	0.081729	1.6e-05	3e-05	0.918209	8e-06	0	5e-06	1e-06	0.000979646	-0.000268365	0.00120024	0.000272467	-0.000188437	0.0572739	0.0342527	0.011081	0	0.010274	0
Librado et al. (2021) (Ref. 2)	Hohler3x1_Ger_m2676	CWC	-	-	-	-	1.04937	0.852005	Hohler Stein bei Schwabthal, Germany (settlement, Late Neolithic Corded Ware Culture)	50.0605	11.1048	-2676	-	H	F	Yes	0	1	Librado et al. (2021) (Ref. 1)	-	UCIAMS224894	4090	20	-2849	-2502	95.4	IntCal20	-2676	7e-06	0.100862	0.03441	7e-06	0.864689	3e-06	8e-06	6e-06	7e-06	0.00110374	-0.000317775	0.00111261	0.000310887	-0.000135523	0.0480473	0.0268142	0.0111446	0.00365557	0.00464192	0
Librado et al. (2021) (Ref. 2)	Hohler3x2_Ger_m2681	CWC	-	-	-	-	0.436468	0.356219	Hohler Stein bei Schwabthal, Germany (settlement, Late Neolithic Corded Ware Culture)	50.0605	11.1048	-2681	-	H	F	No	0	0	Librado et al. (2021) (Ref. 1)	Dating inferred from archaeological Context and/or associated radiocarbon dates%	-	-	-	-	-	95.4	IntCal20	-2681	3e-06	0.085548	7.6e-05	3.5e-05	0.914323	7e-06	1e-06	3e-06	4e-06	0.00098884	-0.000307468	0.00122478	0.000201582	-0.000190503	0.206962	0.137033	0.0617897	0	0.00464192	0
Librado et al. (2021) (Ref. 2)	Hohler3x3_Ger_m2681	CWC	-	-	-	-	1.84791	1.47833	Hohler Stein bei Schwabthal, Germany (settlement, Late Neolithic Corded Ware Culture)	50.0605	11.1048	-2681	-	H	F	No	0	0	Librado et al. (2021) (Ref. 1)	Dating inferred from archaeological Context and/or associated radiocarbon dates%	-	-	-		-	95.4	IntCal20	-2681	6e-06	0.083571	0.015577	6e-06	0.900821	4e-06	9e-06	7e-06	4e-06	0.000974826	-0.000266733	0.00115052	0.000383175	-0.000199262	0.0456459	0.0254975	0.00872968	0	0.0101643	0
Librado et al. (2021) (Ref. 2)	DJM130x6_Dan_m3011	FBPWC	-	-	-	-	1.18759	0.932297	Ginnerup, Denmark (settlement, Neolithic - transition between Funnel Beaker and Pitted Ware Cultures)	56.4113	10.7448	-3011	-	H	F	Yes	0	1	Librado et al. (2021) (Ref. 1)	-	UCIAMS224902	4405	20	-3095	-2926	95.4	IntCal20	-3011	3e-06	0.153309	0.232005	1e-06	0.61467	6e-06	4e-06	3e-06	0	0.00122917	-0.000432974	0.000775981	0.000157239	-0.000181983	0.217545	0.0703563	0.0637592	0.0336174	0.0109183	0.0377793
Librado et al. (2021) (Ref. 2)	PLMoz11_Pol_m3505	FBPOL	-	-	-	-	1.90827	1.50979	Mozgawa 1-3, Poland (Ar: 404/3 Obj: 13 Inv: 520/16)	50.4438	20.5185	-3505	-	H	M	Yes	0	1	Librado et al. (2021) (Ref. 1)	-	UCIAMS218461	4735	15	-3628	-3381	95.4	IntCal20	-3505	2.1e-05	0.044892	0.112972	0.02584	0.816178	5.2e-05	3.5e-05	3e-06	3e-06	0.000648636	-0.000242412	0.000722018	5.88452e-05	1.51949e-05	0.0515385	0.0264225	0.00944418	0.00907133	0.0055199	0
Librado et al. (2021) (Ref. 2)	CAR05_Hun_m2458	HUNG	-	-	-	-	2.82165	2.2418	Kaposújlak-Várdomb, Hungary	46.362	17.731	-2458	-	H	M	Yes	0	1	Librado et al. (2021) (Ref. 1)	-	DeA5770	3954	29	-2571	-2344	95.4	IntCal20	-2457.5	0.112634	1e-06	0.000222	0.021416	0.865705	6e-06	5e-06	3e-06	5e-06	0.000224305	-0.000282696	0.000815373	-4.43271e-05	0.000134091	0.125946	0.0515356	0.0420512	0.0262151	0.00482721	0
Librado et al. (2021) (Ref. 2)	UR17x80_Kaz_m3235	TERSEK (Botai-related)	-	-	-	-	2.59885	2.02032	Karaganda, Kazakhstan	49.4	66.75	-3235	-	H	F	Yes	0	1	Librado et al. (2021) (Ref. 1)	-	UCIAMS199268	4535	15	-3364	-3105	95.4	IntCal20	-3235	0.144262	9e-06	0.046734	0.80899	4e-06	2e-06	0	1e-06	1e-06	-3.33977e-05	0.00103342	9.3604e-05	-0.000236296	8.80625e-05	0.015876	0.0071293	0.00504787	0.00263406	0	0
Librado et al. (2021) (Ref. 2)	UR17x71_Rus_m2790	Botai-related	-	-	-	-	1.83764	1.4794	Aleksandrovskoe IV, Russia	53.9742	74.8844	-2790	-	H	M	Yes	0	1	Librado et al. (2021) (Ref. 1)	-	UCIAMS199297	4185	15	-2884	-2696	95.4	IntCal20	-2790	0.085911	8e-06	0.028901	0.885121	3.1e-05	1.4e-05	6e-06	3e-06	2e-06	0.000123132	0.00112166	7.43479e-05	-0.000106519	3.32362e-05	0.00981458	0.00647036	0.00254976	0	0	0
Librado et al. (2021) (Ref. 2)	Besta7_Kaz_m3132	Botai-related	-	-	-	-	11.0377	8.93735	Bestamak, Kazakhstan (Pit 142, 2006, 17048)	51.5756	64.7245	-3132	-	H	F	Yes	0	1	Librado et al. (2021) (Ref. 1)	-	UCIAMS199618	4440	20	-3328	-2936	95.4	IntCal20	-3132	0.048783	3.3e-05	0.044851	0.900997	0.005244	7e-05	7e-06	9e-06	5e-06	0.000268334	0.00103968	-9.73396e-06	-9.66145e-05	4.91098e-05	0.0121285	0.00515373	0.00636997	0	0	0
Librado et al. (2021) (Ref. 2)	UR17x69_Rus_m2774	Botai-related	-	-	-	-	2.11061	1.66658	Aleksandrovskoe IV, Russia	53.9742	74.8844	-2774	-	H	F	Yes	0	1	Librado et al. (2021) (Ref. 1)	-	UCIAMS199252	4165	15	-2877	-2670	95.4	IntCal20	-2774	0.075966	3e-06	0.032319	0.891618	5.2e-05	3.9e-05	0	1e-06	0	0.000157377	0.00110327	5.50746e-05	-0.000114935	3.39443e-06	0.0153165	0.00842701	0.00332096	0.00317132	0	0
Librado et al. (2021) (Ref. 2)	Nov6x7_Rus_m3217	Novoilinka (Botai-related)	-	-	-	-	2.13284	1.70703	Novoilinka-VI, Russia	53.5464	79.3501	-3217	-	H	F	Yes	0	1	Librado et al. (2021) (Ref. 1)	-	UCIAMS224895	4485	20	-3340	-3093	95.4	IntCal20	-3217	0.042388	1.3e-05	0.01988	0.937593	9.9e-05	1.3e-05	1e-05	3e-06	1e-06	0.000286644	0.00112227	-1.86846e-05	-9.91187e-05	6.87892e-05	0.0133567	0.00979361	0.00329077	0	0	0
Librado et al. (2021) (Ref. 2)	Nov3x10_Rus_m3443	Novoilinka (Botai-related)	-	-	-	-	3.79496	3.01861	Novoilinka-III, Russia	53.5464	79.3501	-3443	-	H	F	Yes	0	1	Librado et al. (2021) (Ref. 1)	-	UCIAMS199241	4665	20	-3516	-3370	95.4	IntCal20	-3443	0.006326	0.007352	0.03468	0.938532	0.013063	3.5e-05	9e-06	1e-06	4e-06	0.000413775	0.00112086	2.73467e-05	-1.41775e-05	-7.64746e-05	0.0317232	0.00757392	0.00385337	0	0.00454015	0.015328
Librado et al. (2021) (Ref. 2)	Borly8_Kaz_m4290	NEOBOR (Botai-related)	-	-	-	-	2.2376	1.77357	Borly, Kazakhstan (SQ 11G (29-33cm), 17025)	51.8262	77.9483	-4290	-	H	M	Yes	0	1	Librado et al. (2021) (Ref. 1)	-	UCIAMS208896	5410	15	-4333	-4246	95.4	IntCal20	-4290	2e-06	0.045199	0.105169	0.849616	4e-06	3e-06	2e-06	3e-06	4e-06	0.000667331	0.00105036	-9.63231e-05	7.6891e-05	-0.000260608	0.0184507	0.0141624	0.00384145	0	0	0
Librado et al. (2021) (Ref. 2)	Borly7_Kaz_m4636	NEOBOR (Botai-related)	-	-	-	-	1.88217	1.53338	Borly, Kazakhstan (SQ 10E (58-65cm), 17024)	51.8262	77.9483	-4636	-	H	M	Yes	0	1	Librado et al. (2021) (Ref. 1)	-	UCIAMS199640	5800	20	-4718	-4554	95.4	IntCal20	-4636	4e-06	0.092744	0.130074	0.777159	4e-06	6e-06	6e-06	0	1e-06	0.000995916	0.00108851	-0.000229266	0.000186281	-0.000252602	0.0879238	0.013283	0.0157188	0.0073784	0.00460907	0.0456422
Librado et al. (2021) (Ref. 2)	Borly3_Kaz_m4499	NEOBOR (Botai-related)	-	-	-	-	2.48048	1.95729	Borly, Kazakhstan (SQ 7G (48-53cm), 17021)	51.8262	77.9483	-4499	-	H	F	Yes	0	1	Librado et al. (2021) (Ref. 1)	-	UCIAMS199639	5675	20	-4547	-4451	95.4	IntCal20	-4499	7e-06	0.056826	0.102037	0.841023	4.7e-05	5.2e-05	3e-06	5e-06	2e-06	0.000748465	0.00110207	-9.66971e-05	0.000144296	-0.000232389	0.0353702	0.0164426	0.0124989	0.00498991	0	0
Librado et al. (2021) (Ref. 2)	Borly1_Kaz_m4449	NEOBOR (Botai-related)	-	-	-	-	2.82345	2.22724	Borly, Kazakhstan (SQ 7G (48-53cm), 17019)	51.8262	77.9483	-4449	-	H	F	Yes	0	1	Librado et al. (2021) (Ref. 1)	-	UCIAMS199617	5625	20	-4533	-4364	95.4	IntCal20	-4449	8e-06	0.061483	0.116128	0.822364	5e-06	4e-06	0	2e-06	7e-06	0.000781988	0.00106705	-7.63634e-05	0.000125897	-0.000334157	0.0342813	0.0118943	0.00835567	0.0132221	0	0
Librado et al. (2021) (Ref. 2)	Botai18x26_Kaz_m3328	Botai (Botai-related)	-	-	-	-	6.11198	5.06938	Botai, Kazakhstan (Eneolithic settlement)	53.3039	67.6458	-3328	-	H	M	No	0	0	Librado et al. (2021) (Ref. 1)	Dating inferred from archaeological Context and/or associated radiocarbon dates%	-	-	-	-	-	-	-	-3328	3.7e-05	0.027729	0.021086	0.951056	4.1e-05	4.4e-05	0	6e-06	0	0.000589213	0.0012235	2.74405e-05	0.000104792	-0.000147499	0.00601526	0.00339952	0.00208399	0	0	0
Librado et al. (2021) (Ref. 2)	Botai18x16_Kaz_m3328	Botai (Botai-related)	-	-	-	-	1.68148	1.3623	Botai, Kazakhstan (Eneolithic settlement)	53.3039	67.6458	-3328	-	H	M	No	0	0	Librado et al. (2021) (Ref. 1)	Dating inferred from archaeological Context and/or associated radiocarbon dates%	-	-	-	-	-	-	-	-3328	0.050934	1.2e-05	0.023272	0.925657	2e-06	9.7e-05	1.4e-05	1e-06	1.1e-05	0.000244314	0.00113758	2.19835e-05	-1.49733e-05	4.34438e-05	0.0131808	0.0075674	0.00290716	0.00233935	0	0
Librado et al. (2021) (Ref. 2)	Nov6x6_Rus_m3224	Novoilinka (Botai-related)	-	-	-	-	2.29815	1.80064	Novoilinka-VI, Russia	53.5464	79.3501	-3224	-	H	M	Yes	0	1	Librado et al. (2021) (Ref. 1)	-	UCIAMS224900	4505	20	-3346	-3101	95.4	IntCal20	-3224	0.098356	6.7e-05	0.031615	0.869808	4e-05	9.1e-05	2e-06	1.2e-05	6e-06	9.84583e-05	0.00111151	9.98733e-05	-9.75402e-05	2.5422e-05	0.0193546	0.0121544	0.00208404	0.00475386	0	0
Librado et al. (2021) (Ref. 2)	Botai18x4_Kaz_m3328	Botai (Botai-related)	-	-	-	-	5.77434	4.69746	Botai, Kazakhstan (Eneolithic settlement)	53.3039	67.6458	-3328	-	H	F	No	0	0	Librado et al. (2021) (Ref. 1)	Dating inferred from archaeological Context and/or associated radiocarbon dates%	-	-	-	-	-	-	-	-3328	0.000423	0.008715	0.039156	0.941409	0.010265	1.5e-05	8e-06	7e-06	1e-06	0.00043125	0.00112712	3.34965e-05	4.43866e-05	-4.75807e-05	0.00755896	0.00516937	0.00219415	0	0	0
Librado et al. (2021) (Ref. 2)	Botai18x31_Kaz_m3328	Botai (Botai-related)	-	-	-	-	5.93865	4.85016	Botai, Kazakhstan (Eneolithic settlement)	53.3039	67.6458	-3328	-	H	F	No	0	0	Librado et al. (2021) (Ref. 1)	Dating inferred from archaeological Context and/or associated radiocarbon dates%	-	-	-	-	-	-	-	-3328	0.005208	0.005631	0.041407	0.93888	0.008816	2.7e-05	1.1e-05	1.2e-05	8e-06	0.000396938	0.00111515	2.7647e-05	4.34053e-05	-8.83899e-05	0.0148807	0.00592166	0.00230309	0.00628063	0	0
Librado et al. (2021) (Ref. 2)	Nov3x7_Rus_m3451	Novoilinka (Botai-related)	-	-	-	-	1.44614	1.14303	Novoilinka-III, Russia	53.5464	79.3501	-3451	-	H	M	Yes	0	1	Librado et al. (2021) (Ref. 1)	-	UCIAMS199240	4700	15	-3526	-3376	95.4	IntCal20	-3451	0.009335	0.004492	0.060713	0.924161	0.000156	0.001094	1.2e-05	2.3e-05	1.5e-05	0.000385405	0.00106815	-4.98338e-05	-3.04556e-05	2.01377e-05	0.0195639	0.00879341	0.00713135	0.00309582	0	0
Librado et al. (2021) (Ref. 2)	Botai18x17_Kaz_m3328	Botai (Botai-related)	-	-	-	-	3.34941	2.73404	Botai, Kazakhstan (Eneolithic settlement)	53.3039	67.6458	-3328	-	H	M	No	0	0	Librado et al. (2021) (Ref. 1)	Dating inferred from archaeological Context and/or associated radiocarbon dates%	-	-	-	-	-	-	-	-3328	0.038128	7e-06	0.030856	0.930831	0.00012	1.2e-05	3.7e-05	6e-06	3e-06	0.000284247	0.00110793	3.98924e-05	-2.39938e-05	4.71398e-05	0.00806735	0.00673465	0.00109693	0	0	0
Librado et al. (2021) (Ref. 2)	Nov6x11_Rus_m3217	Novoilinka (Botai-related)	-	-	-	-	1.16974	0.902834	Novoilinka-VI, Russia	53.5464	79.3501	-3217	-	H	F	Yes	0	1	Librado et al. (2021) (Ref. 1)	-	UCIAMS224901	4485	20	-3340	-3093	95.4	IntCal20	-3217	0.142415	1.7e-05	0.042754	0.814424	9.2e-05	5.6e-05	0.000177	5.8e-05	6e-06	-2.76567e-05	0.00109341	7.05231e-05	-0.000194872	0.000142293	0.0280915	0.0178269	0.00923511	0	0	0
Librado et al. (2021) (Ref. 2)	Botai18x15_Kaz_m3328	Botai (Botai-related)	-	-	-	-	2.11148	1.76727	Botai, Kazakhstan (Eneolithic settlement)	53.3039	67.6458	-3328	-	H	F	No	0	0	Librado et al. (2021) (Ref. 1)	Dating inferred from archaeological Context and/or associated radiocarbon dates%	-	-	-	-	-	-	-	-3328	0.011055	0.007676	0.05075	0.930233	0.000221	5e-05	1e-06	6e-06	7e-06	0.0004089	0.00108254	-8.01888e-05	7.66521e-05	6.22568e-05	0.0219226	0.00821261	0.000987098	0.00351273	0.00910141	0
Librado et al. (2021) (Ref. 2)	Botai18x6_Kaz_m3328	Botai (Botai-related)	-	-	-	-	2.86337	2.3387	Botai, Kazakhstan (Eneolithic settlement)	53.3039	67.6458	-3328	-	H	F	No	0	0	Librado et al. (2021) (Ref. 1)	Dating inferred from archaeological Context and/or associated radiocarbon dates%	-	-	-	-	-	-	-	-3328	0.041058	1.8e-05	0.037906	0.921004	0	5e-06	6e-06	2e-06	1e-06	0.000271559	0.00108621	9.5644e-06	-2.17598e-05	3.36171e-05	0.0108394	0.00707559	0.00376381	0	0	0
Librado et al. (2021) (Ref. 2)	Botai18x11_Kaz_m3328	Botai (Botai-related)	-	-	-	-	3.2183	2.6414	Botai, Kazakhstan (Eneolithic settlement)	53.3039	67.6458	-3328	-	H	M	No	0	0	Librado et al. (2021) (Ref. 1)	Dating inferred from archaeological Context and/or associated radiocarbon dates%	-	-	-	-	-	-	-	-3328	0.032595	1.6e-05	0.045441	0.921639	0.000206	6.3e-05	2.4e-05	5e-06	1.2e-05	0.000287702	0.00108072	3.42992e-07	-3.45576e-05	1.05306e-05	0.00599296	0.00449678	0.000987233	0	0	0
Librado et al. (2021) (Ref. 2)	Botai18x12_Kaz_m3328	Botai (Botai-related)	-	-	-	-	1.90265	1.53409	Botai, Kazakhstan (Eneolithic settlement)	53.3039	67.6458	-3328	-	H	M	No	0	0	Librado et al. (2021) (Ref. 1)	Dating inferred from archaeological Context and/or associated radiocarbon dates%	-	-	-	-	-	-	-	-3328	0.098554	6e-06	0.033244	0.868165	7e-06	9e-06	1e-05	4e-06	2e-06	0.000101623	0.00108395	2.598e-05	-0.000163607	5.60566e-05	0.0100671	0.00350907	0.00589433	0	0	0
Librado et al. (2021) (Ref. 2)	Botai18x10_Kaz_m3328	Botai (Botai-related)	-	-	-	-	2.39579	1.97655	Botai, Kazakhstan (Eneolithic settlement)	53.3039	67.6458	-3328	-	H	M	No	0	0	Librado et al. (2021) (Ref. 1)	Dating inferred from archaeological Context and/or associated radiocarbon dates%	-	-	-	-	-	-	-	-3328	0.071358	6e-06	0.035997	0.892608	2.4e-05	0	6e-06	0	1e-06	0.000164915	0.00110496	4.78609e-05	-7.10844e-05	8.58581e-05	0.00842582	0.00636012	0.00200859	0	0	0
Librado et al. (2021) (Ref. 2)	KY001_Kaz_m3244	KrasnyiYar (Botai-related)	-	-	-	-	3.07081	2.37863	Krasnyi Yar, Kazakhstan (Arbitrary Unit 1, Prov.Designation 2, Quad:SE)	53.3259	69.2609	-3244	-	H	F	Yes	0	1	Librado et al. (2021) (Ref. 1)	-	UCIAMS223204	4555	15	-3369	-3119	95.4	IntCal20	-3244	0.111486	4e-06	0.034535	0.853927	3e-05	1.1e-05	2e-06	6e-06	1e-06	6.17104e-05	0.00107872	0.00010501	-0.000194725	1.61083e-05	0.0121002	0.00867982	0.00219413	0	0	0
Librado et al. (2021) (Ref. 2)	Botai18x29_Kaz_m3328	Botai (Botai-related)	-	-	-	-	0.811217	0.667852	Botai, Kazakhstan (Eneolithic settlement)	53.3039	67.6458	-3328	-	H	M	No	0	0	Librado et al. (2021) (Ref. 1)	Dating inferred from archaeological Context and/or associated radiocarbon dates%	-	-	-	-	-	-	-	-3328	0.040176	1e-05	0.032726	0.926962	3.9e-05	1.2e-05	6.8e-05	0	7e-06	0.00026421	0.00111798	2.25022e-05	-0.000103602	0.00012	0.0166988	0.0134241	0.00197477	0	0	0
Librado et al. (2021) (Ref. 2)	UR17x70_Rus_m2753	Botai-related	-	-	-	-	1.47521	1.17294	Aleksandrovskoe IV, Russia	53.9742	74.8844	-2753	-	H	M	Yes	0	1	Librado et al. (2021) (Ref. 1)	-	UCIAMS199295	4150	15	-2873	-2632	95.4	IntCal20	-2753	0.172316	6e-06	0.012925	0.814715	2.2e-05	9e-06	4e-06	2e-06	3e-06	-0.00010996	0.00113109	0.00010772	-0.00018762	0.000156015	0.0145475	0.00976083	0.00362136	0	0	0
Librado et al. (2021) (Ref. 2)	Botai18x14_Kaz_m3328	Botai (Botai-related)	-	-	-	-	6.12525	5.00524	Botai, Kazakhstan (Eneolithic settlement)	53.3039	67.6458	-3328	-	H	F	No	0	0	Librado et al. (2021) (Ref. 1)	Dating inferred from archaeological Context and/or associated radiocarbon dates%	-	-	-	-	-	-	-	-3328	0.021393	0.003694	0.053494	0.890778	0.030556	4e-05	3.4e-05	1e-06	1e-05	0.000363055	0.00101729	-2.35882e-05	-7.31945e-06	1.8981e-05	0.0168443	0.0110091	0.00572155	0	0	0
Librado et al. (2021) (Ref. 2)	Botai18x28_Kaz_m3328	Botai (Botai-related)	-	-	-	-	1.24366	1.02593	Botai, Kazakhstan (Eneolithic settlement)	53.3039	67.6458	-3328	-	H	F	No	0	0	Librado et al. (2021) (Ref. 1)	Dating inferred from archaeological Context and/or associated radiocarbon dates%	-	-	-	-	-	-	-	-3328	0.093147	1.2e-05	0.037143	0.869642	4.1e-05	8e-06	7e-06	1e-06	0	0.000109142	0.00108063	1.50471e-06	-0.000155471	0.000144082	0.0198634	0.0138206	0.00549118	0	0	0
Librado et al. (2021) (Ref. 2)	Botai18x33_Kaz_m3328	Botai (Botai-related)	-	-	-	-	2.37046	1.9439	Botai, Kazakhstan (Eneolithic settlement)	53.3039	67.6458	-3328	-	H	M	No	0	0	Librado et al. (2021) (Ref. 1)	Dating inferred from archaeological Context and/or associated radiocarbon dates%	-	-	-	-	-	-	-	-3328	0.072091	1.2e-05	0.050451	0.877345	4e-05	4.7e-05	7e-06	8e-06	0	0.000165135	0.0010557	-1.22576e-05	-3.75159e-05	0.000128928	0.0121796	0.0075675	0.00405981	0	0	0
Librado et al. (2021) (Ref. 2)	Botai18x13_Kaz_m3328	Botai (Botai-related)	-	-	-	-	2.48607	2.01979	Botai, Kazakhstan (Eneolithic settlement)	53.3039	67.6458	-3328	-	H	F	No	0	0	Librado et al. (2021) (Ref. 1)	Dating inferred from archaeological Context and/or associated radiocarbon dates%	-	-	-	-	-	-	-	-3328	0.121116	9e-06	0.051017	0.827828	1.2e-05	1e-06	7e-06	9e-06	2e-06	1.06046e-05	0.00105989	8.15875e-05	-0.00014134	8.00316e-05	0.0087581	0.00537347	0.00244692	0	0	0
Librado et al. (2021) (Ref. 2)	Botai18x3_Kaz_m3328	Botai (Botai-related)	-	-	-	-	1.99054	1.60829	Botai, Kazakhstan (Eneolithic settlement)	53.3039	67.6458	-3328	-	H	F	No	0	0	Librado et al. (2021) (Ref. 1)	Dating inferred from archaeological Context and/or associated radiocarbon dates%	-	-	-	-	-	-	-	-3328	0.096499	5e-06	0.061525	0.841963	6e-06	1e-06	0	1e-06	0	9.41371e-05	0.00101516	1.55451e-05	-8.57263e-05	9.39426e-05	0.0100054	0.00504451	0.00460934	0	0	0
Librado et al. (2021) (Ref. 2)	UR17x67_Rus_m2774	Botai-related	-	-	-	-	2.2778	1.74998	Aleksandrovskoe IV, Russia	53.9742	74.8844	-2774	-	H	M	Yes	0	1	Librado et al. (2021) (Ref. 1)	-	UCIAMS199253	4165	15	-2877	-2670	95.4	IntCal20	-2774	0.15383	6e-06	0.049628	0.796489	3.2e-05	5e-06	6e-06	3e-06	2e-06	-5.99064e-05	0.00101913	0.000102514	-0.000330727	4.40078e-05	0.0120628	0.00734762	0.00373025	0	0	0
Librado et al. (2021) (Ref. 2)	Kozhai_Kaz_m3342	TERSEK (Botai-related)	-	-	-	-	1.2454	0.94388	Kozhai, Kazakhstan	49.4	66.75	-3342	-	H	M	Yes	0	1	Librado et al. (2021) (Ref. 1)	-	UCIAMS199238	4585	20	-3492	-3191	95.4	IntCal20	-3342	0.220061	7e-06	0.056417	0.723282	2.9e-05	2e-06	0.0002	3e-06	2e-06	-0.000215974	0.000959736	6.63857e-05	-0.00043342	0.000188695	0.0161013	0.0139624	0.00120669	0	0	0
Librado et al. (2021) (Ref. 2)	Mich_Kaz_m2019	MICH	-	-	-	-	1.58127	1.23005	Michuruno I, Kazakhstan	52.4471	76.7949	-2019	-	H	M	Yes	0	1	Librado et al. (2021) (Ref. 1)	-	UCIAMS199301	3625	15	-2109	-1928	95.4	IntCal20	-2019	0.574906	5e-06	0.063885	0.36031	7e-06	5e-06	0.000882	0	0	-0.000944521	0.000569291	-0.000113322	-0.000394893	-2.9473e-05	0.0307073	0.00679982	0.00866823	0.0143372	0	0
Librado et al. (2021) (Ref. 2)	Var3_Rus_m5549	NEONCAS	-	-	-	-	3.56466	2.82377	Varfolomeevka, Russia (layer 100-120)	50.1333	48.05	-5549	-	H	F	Yes	0	1	Librado et al. (2021) (Ref. 1)	-	UCIAMS223200	6605	15	-5616	-5482	95.4	IntCal20	-5549	0.483735	1e-06	0.196917	0.305885	0.010883	6e-06	0.00257	3e-06	0	-0.000675324	0.000283773	-6.28017e-05	-0.000226405	0.000191613	0.0485781	0.0191921	0.0128333	0.0165369	0	0
Librado et al. (2021) (Ref. 2)	Var2_Rus_m5544	NEONCAS	-	-	-	-	2.26626	1.7159	Varfolomeevka, Russia (layer 100-120)	50.1333	48.05	-5544	-	H	F	Yes	0	1	Librado et al. (2021) (Ref. 1)	-	UCIAMS223199	6580	15	-5609	-5478	95.4	IntCal20	-5544	0.557344	3e-06	0.190334	0.247747	1e-06	4e-06	0.004519	7e-06	3.9e-05	-0.000925854	0.000314514	8.48888e-05	-0.000318214	8.80357e-05	0.0524133	0.0225924	0.0120687	0.0171596	0	0
Librado et al. (2021) (Ref. 2)	LR18x29_Rus_m5406	NEONCAS	-	-	-	-	1.15638	0.886237	Algay, Russia (Level 27, Unit 25)	50.156	48.5263	-5406	-	H	M	Yes	0	1	Librado et al. (2021) (Ref. 1)	-	UCIAMS229409	6440	25	-5476	-5336	95.4	IntCal20	-5406	0.538592	6.8e-05	0.20217	0.254162	1.2e-05	3.6e-05	0.004912	2.6e-05	2.2e-05	-0.000888351	0.000324447	1.79042e-05	-0.000323864	0.000201862	0.0462134	0.030443	0.0127448	0.00264171	0	0
Librado et al. (2021) (Ref. 2)	LR18x19_Rus_m5351	NEONCAS	-	-	-	-	0.676882	0.546253	Turganik, Russia (Excavation 2, sector 14, Unit 124, horizon 9)	52.8038	53.7936	-5351	-	H	F	Yes	0	1	Librado et al. (2021) (Ref. 1)	-	UCIAMS218278	6385	30	-5472	-5230	95.4	IntCal20	-5351	0.441036	1.2e-05	0.223141	0.33117	2.9e-05	3.9e-05	0.004535	3.2e-05	5e-06	-0.000683015	0.000439479	-7.13895e-05	-0.000337746	0.000289736	0.0854504	0.034373	0.03479	0.00906057	0	0.00680245
Librado et al. (2021) (Ref. 2)	RN96_Rus_m4586	NEONCAS	-	-	-	-	1.59932	1.19233	Oroshaemoe I, Russia	50.1575	48.5277	-4586	-	H	F	Yes	0	1	Librado et al. (2021) (Ref. 1)	-	UCIAMS223201	5730	15	-4673	-4498	95.4	IntCal20	-4586	0.653269	5.1e-05	0.14183	0.20089	1.2e-05	5.6e-05	0.003802	4.3e-05	4.9e-05	-0.00110625	0.000235722	4.36059e-05	-0.000383304	0.000174314	0.0324912	0.0159144	0.0131333	0.00274266	0	0
Librado et al. (2021) (Ref. 2)	RN53_Rus_m2785	TURG	-	-	-	-	20.7721	17.426	Turganik, Russia	52.8038	53.7936	-2785	-	H	F	Yes	0	1	Librado et al. (2021) (Ref. 1)	-	UCIAMS199647	4195	20	-2889	-2680	95.4	IntCal20	-2785	0.500496	1.8e-05	0.08394	0.329868	0.085648	2.4e-05	2e-06	2e-06	0	-0.000588558	0.000203222	-0.00018207	-9.33431e-05	0.000285619	0.00670103	0.00626707	0	0	0	0
Librado et al. (2021) (Ref. 2)	LR18x16_Rus_m2786	TURG	-	-	-	-	2.10061	1.6983	Turganik, Russia	52.8038	53.7936	-2786	-	H	M	Yes	0	1	Librado et al. (2021) (Ref. 1)	-	UCIAMS218277	4205	30	-2897	-2674	95.4	IntCal20	-2786	0.595411	8e-06	0.153365	0.249828	3.9e-05	2.3e-05	0.001306	3e-06	1.6e-05	-0.000830665	0.000177296	-0.000182499	-0.000259213	0.000169619	0.0264227	0.0123929	0.00569507	0	0	0.00782548
Librado et al. (2021) (Ref. 2)	ROCAS12_Rom_m3795	ENEOROM	-	-	-	-	2.52418	1.93821	Cascioarele, Romania	44.1273	26.4696	-3795	-	H	M	Yes	0	1	Librado et al. (2021) (Ref. 1)	-	UCIAMS199656	4995	20	-3932	-3658	95.4	IntCal20	-3795	0.56168	7e-06	0.089407	0.000951	0.346816	0	0.001123	1e-05	8e-06	-0.000750359	-0.000362062	0.000398616	-5.66794e-05	0.000261748	0.185281	0.0320966	0.0418887	0.0248745	0.0291373	0.0563239
Librado et al. (2021) (Ref. 2)	Pie13_Rom_m4425	ENEOROM	-	-	-	-	1.80564	1.41435	Pietrele, Romania	44.0678	26.1567	-4425	-	H	F	Yes	0	1	Librado et al. (2021) (Ref. 1)	-	UCIAMS218288	5600	30	-4494	-4355	95.4	IntCal20	-4425	0.484574	7e-06	0.09659	0.013498	0.404932	4e-05	0.000345	9e-06	3e-06	-0.000557662	-0.000366775	0.00031	-5.20282e-05	0.000329671	0.159004	0.0208393	0.0431032	0.0255329	0.0453871	0.0239164
Librado et al. (2021) (Ref. 2)	ROCAS09_Rom_m4297	ENEOROM	-	-	-	-	1.02764	0.778904	Cascioarele, Romania (0,40-0,60)	44.1273	26.4696	-4297	-	H	M	Yes	0	1	Librado et al. (2021) (Ref. 1)	-	UCIAMS199654	5435	20	-4342	-4251	95.4	IntCal20	-4297	0.564905	7e-06	0.107353	0	0.325852	1.7e-05	0.001847	1.4e-05	4e-06	-0.00074015	-0.000448817	0.000363163	-8.27233e-05	0.000327459	0.134544	0.0350642	0.0422469	0.0299445	0.0192457	0.00670563
Librado et al. (2021) (Ref. 2)	Kan22_Tur_m2386	KAN22	-	-	-	-	3.1273	2.47705	Kirklareli-Kanligecit, Türkiye	41.7214	27.2253	-2386	-	H	M	Yes	0	1	Librado et al. (2021) (Ref. 1)	-	UCIAMS199247	3905	15	-2466	-2306	95.4	IntCal20	-2386	0.369465	9e-06	0.061862	0.005308	0.563348	1e-06	5e-06	1e-06	2e-06	-0.000337706	-0.000369749	0.000519037	-4.94971e-05	0.000264168	0.124536	0.0331066	0.0400251	0.025734	0.00976362	0.0151033
Librado et al. (2021) (Ref. 2)	KSK16232_Tur_m6319	NEOANA	-	-	-	-	6.13843	4.61823	Köşk Höyük, Türkiye	37.8478	34.6118	-6319	-	H	M	Yes	0	1	Librado et al. (2021) (Ref. 1)	-	UCIAMS199646	7455	25	-6396	-6241	95.4	IntCal20	-6319	0.049625	0.11214	0.180415	0.276018	0.367104	0.014685	4e-06	8e-06	2e-06	0.00107224	-2.90135e-05	-9.75059e-05	-0.000260956	0.000194462	0.171412	0.0878117	0.0646181	0.0118552	0.00475389	0
Librado et al. (2021) (Ref. 2)	UR17x26_Rus_m2751	CPONT	-	-	-	-	1.087	0.82868	Sosnovka 1, Russia	51.5667	45.7833	-2751	-	H	F	Yes	0	1	Librado et al. (2021) (Ref. 1)	-	UCIAMS199244	4145	15	-2871	-2631	95.4	IntCal20	-2751	0.772292	1e-06	0.167884	0.047874	0.00757	5.6e-05	0.004183	8.7e-05	5.3e-05	-0.00124953	-0.000173488	8.96354e-05	-0.000167704	6.54649e-05	0.0199227	0.0133805	0.00617744	0	0	0
Librado et al. (2021) (Ref. 2)	LR18x09_Rus_m3089	CPONT	-	-	-	-	3.97025	3.08097	Repin Khutor, Russia (Excavation 2, Unit 10, 60-80 cm deep)	49.2156	43.9046	-3089	-	H	M	Yes	0	1	Librado et al. (2021) (Ref. 1)	-	UCIAMS218275	4400	30	-3265	-2913	95.4	IntCal20	-3089	0.768216	0	0.079431	0.066295	0.085762	1.2e-05	0.000273	5e-06	7e-06	-0.00109858	-0.000193404	5.51429e-05	-7.83261e-05	6.87304e-05	0.0150487	0.011641	0.0028518	0	0	0
Librado et al. (2021) (Ref. 2)	BZNK1002x4_Rus_m3450	CPONT	-	-	-	-	1.63228	1.28422	Aygurskiy 2, Russia (Kurgan 22 Grave 16, an-bone 12)	45.69	43.262	-3450	-	H	M	Yes	0	1	Librado et al. (2021) (Ref. 1)	-	UCIAMS218225	4695	20	-3526	-3373	95.4	IntCal20	-3450	0.764723	3e-06	0.145996	0.034277	0.051843	4.9e-05	0.003106	1e-06	5e-06	-0.00114552	-0.000216067	4.6639e-05	-3.11984e-05	0.000114984	0.0214803	0.0157214	0.00515582	0	0	0
Librado et al. (2021) (Ref. 2)	Tarpan_Ukr_1868	TARP	-	-	-	-	2.0791	1.76592	ZIN Russian Academy of Science (Sankt-Petersburg, nb O.521, Rakhmanovskaya steppe)	NA	NA	1868	-	H	M	No	0	0	-	Historical sample with known date of death	-	-	-	-	-	-	-	1868	0.51292	7e-06	0.030222	1.5e-05	0.456813	9e-06	9e-06	2e-06	3e-06	-0.000519667	-0.000558814	0.000236344	8.48825e-05	0.000223378	0.123013	0.0158979	0.0212915	0.0230885	0.0314963	0.0312226
Librado et al. (2021) (Ref. 2)	UR17x44_Rus_m1954	DOM2	-	-	-	-	1.99321	1.67251	Kamennyi Ambar 5, Russia (kurgan 2, Grave 15)	52.8333	60.3667	-1954	-	H	F	Yes	0	1	Librado et al. (2021) (Ref. 1)	-	UCIAMS199278	3590	15	-2017	-1890	95.4	IntCal20	-1954	0.951918	0.002695	3e-06	0.037729	0.00763	4e-06	6e-06	1e-06	1.3e-05	-0.00138745	-0.0003128	9.19363e-07	4.98851e-05	1.96663e-05	0.028031	0.01536	0.0065937	0.00579006	0	0
Librado et al. (2021) (Ref. 2)	UR17x4_Rus_m1820	DOM2	-	-	-	-	1.74756	1.45285	Bol'shekaraganskii, Russia (burial site, Bronze Age Sintashta Culture)	52.65	59.5667	-1820	-	H	F	Yes	0	1	Librado et al. (2021) (Ref. 1)	-	UCIAMS199616	3505	20	-1890	-1749	95.4	IntCal20	-1820	0.951918	0.002695	3e-06	0.037729	0.00763	4e-06	6e-06	1e-06	1.3e-05	-0.00138745	-0.0003128	9.19363e-07	4.98851e-05	1.96663e-05	0.0317781	0.0128004	0.0109795	0.00704094	0	0
Librado et al. (2021) (Ref. 2)	UR17x31_Rus_m1845	DOM2	-	-	-	-	1.13579	0.93773	Kamennyi Ambar 5, Russia (burial site, Bronze Age Sintashta Culture)	52.8333	60.3667	-1845	-	H	F*	Yes	0	1	Librado et al. (2021) (Ref. 1)	-	UCIAMS223202	3520	15	-1920	-1769	95.4	IntCal20	-1845	0.951918	0.002695	3e-06	0.037729	0.00763	4e-06	6e-06	1e-06	1.3e-05	-0.00138745	-0.0003128	9.19363e-07	4.98851e-05	1.96663e-05	0.10669	0.0121285	0.00822831	0.0130304	0.0213484	0.0511068
Librado et al. (2021) (Ref. 2)	AC8811_Tur_m2125	DOM2	-	-	-	-	3.52872	2.95353	Acemhöyük, Türkiye (settlement)	38.4112	33.8357	-2125	-	H	F	Yes	0	1	Librado et al. (2021) (Ref. 1)	-	UCIAMS199300	3745	15	-2205	-2044	95.4	IntCal20	-2125	0.951918	0.002695	3e-06	0.037729	0.00763	4e-06	6e-06	1e-06	1.3e-05	-0.00138745	-0.0003128	9.19363e-07	4.98851e-05	1.96663e-05	0.0876859	0.0126116	0.025166	0.0432544	0.00530977	0
Librado et al. (2021) (Ref. 2)	Esto3_Est_m659	DOM2	-	-	-	-	4.38336	3.63831	Asva, Estonia (fortified settlement, Late Bronze Age)	58.4109	23.0161	-659	-	H	M	Yes	0	1	Librado et al. (2021) (Ref. 1)	-	UCIAMS189994	2500	20	-773	-544	95.4	IntCal20	-659	0.951918	0.002695	3e-06	0.037729	0.00763	4e-06	6e-06	1e-06	1.3e-05	-0.00138745	-0.0003128	9.19363e-07	4.98851e-05	1.96663e-05	0.0368564	0.021602	0.0121964	0.00230996	0	0
Librado et al. (2021) (Ref. 2)	Esto2_Est_m661	DOM2	-	-	-	-	3.68606	2.94213	Asva, Estonia (fortified settlement, Late Bronze Age)	58.4109	23.0161	-661	-	H	F	Yes	0	1	Librado et al. (2021) (Ref. 1)	-	UCIAMS189993	2510	20	-776	-545	95.4	IntCal20	-661	0.951918	0.002695	3e-06	0.037729	0.00763	4e-06	6e-06	1e-06	1.3e-05	-0.00138745	-0.0003128	9.19363e-07	4.98851e-05	1.96663e-05	0.0282214	0.0226619	0.00493734	0	0	0
Librado et al. (2021) (Ref. 2)	Esto8_Est_m654	DOM2	-	-	-	-	1.13766	0.941535	Ridala, Estonia (fortified settlement, Late Bronze Age)	58.4552	23.0326	-654	-	H	M	Yes	0	1	Librado et al. (2021) (Ref. 1)	-	UCIAMS189992	2485	20	-768	-540	95.4	IntCal20	-654	0.951918	0.002695	3e-06	0.037729	0.00763	4e-06	6e-06	1e-06	1.3e-05	-0.00138745	-0.0003128	9.19363e-07	4.98851e-05	1.96663e-05	0.0466216	0.0272485	0.00725707	0.00318204	0	0.00836377
Librado et al. (2021) (Ref. 2)	UR17x25_Rus_m1460	DOM2	-	-	-	-	1.81258	1.46494	Sosnovka, Russia (settlement, Final Bronze Age Ivanovka Culture (around the neck of ceramic vessels))	51.5667	45.7833	-1460	-	H	M	Yes	0	1	Librado et al. (2021) (Ref. 1)	-	UCIAMS199280	3180	15	-1498	-1421	95.4	IntCal20	-1460	0.951918	0.002695	3e-06	0.037729	0.00763	4e-06	6e-06	1e-06	1.3e-05	-0.00138745	-0.0003128	9.19363e-07	4.98851e-05	1.96663e-05	0.0265939	0.0162722	0.00476949	0.00539345	0	0
Librado et al. (2021) (Ref. 2)	UR17x20_Rus_m1356	DOM2	-	-	-	-	2.70933	2.05132	Sosnovka, Russia (settlement, Final Bronze Age Ivanovka Culture (around the neck of ceramic vessels))	51.5667	45.7833	-1356	-	H	M	Yes	0	1	Librado et al. (2021) (Ref. 1)	-	UCIAMS199282	3090	15	-1418	-1294	95.4	IntCal20	-1356	0.951918	0.002695	3e-06	0.037729	0.00763	4e-06	6e-06	1e-06	1.3e-05	-0.00138745	-0.0003128	9.19363e-07	4.98851e-05	1.96663e-05	0.0354105	0.0172176	0.0175707	0	0	0
Librado et al. (2021) (Ref. 2)	Kent2_Kaz_m1474	DOM2	-	-	-	-	1.94902	1.61058	Kent, Kazakhstan (settlement, Bronze Age Begazy-Dandybaev Culture, 14th-10th centuries BCE)	49.2026	75.9407	-1474	-	H	M	Yes	0	1	Librado et al. (2021) (Ref. 1)	-	UCIAMS199277	3215	15	-1506	-1441	95.4	IntCal20	-1474	0.951918	0.002695	3e-06	0.037729	0.00763	4e-06	6e-06	1e-06	1.3e-05	-0.00138745	-0.0003128	9.19363e-07	4.98851e-05	1.96663e-05	0.0408653	0.0222628	0.0162455	0.00230399	0	0
Librado et al. (2021) (Ref. 2)	Kent1_Kaz_m1466	DOM2	-	-	-	-	2.53198	2.09044	Kent, Kazakhstan (settlement, Bronze Age Begazy-Dandybaev Culture, 14th-10th centuries BCE)	49.2026	75.9407	-1466	-	H	F	Yes	0	1	Librado et al. (2021) (Ref. 1)	-	UCIAMS199620	3195	20	-1503	-1428	95.4	IntCal20	-1466	0.951918	0.002695	3e-06	0.037729	0.00763	4e-06	6e-06	1e-06	1.3e-05	-0.00138745	-0.0003128	9.19363e-07	4.98851e-05	1.96663e-05	0.0320726	0.0146647	0.0173083	0	0	0
Librado et al. (2021) (Ref. 2)	Miciurin05_Mol_m1373	DOM2	-	-	-	-	2.09482	1.74778	Miciurin, Moldavia (settlement, Middle/Late Bronze Age, Noua Culture)	47.9871	27.7883	-1373	-	H	F	Yes	0	1	Librado et al. (2021) (Ref. 1)	-	UCIAMS199245	3120	15	-1436	-1310	95.4	IntCal20	-1373	0.951918	0.002695	3e-06	0.037729	0.00763	4e-06	6e-06	1e-06	1.3e-05	-0.00138745	-0.0003128	9.19363e-07	4.98851e-05	1.96663e-05	0.0324804	0.0173275	0.0110863	0.00285316	0	0
Librado et al. (2021) (Ref. 2)	LR18x23_Rus_m1796	DOM2	-	-	-	-	3.81025	3.10401	Ouren', Russia (Kurgan 6, Grave 10)	53.4472	48.9427	-1796	-	H	F	Yes	0	1	Librado et al. (2021) (Ref. 1)	-	UCIAMS218279	3490	30	-1892	-1699	95.4	IntCal20	-1796	0.951918	0.002695	3e-06	0.037729	0.00763	4e-06	6e-06	1e-06	1.3e-05	-0.00138745	-0.0003128	9.19363e-07	4.98851e-05	1.96663e-05	0.0616133	0.014304	0.0164726	0.0118727	0.0106959	0.00724058
Librado et al. (2021) (Ref. 2)	UR17x21_Rus_m1377	DOM2	-	-	-	-	2.07927	1.66076	Sosnovka, Russia (settlement, Final Bronze Age Ivanovka Culture (around the neck of ceramic vessels))	51.5667	45.7833	-1377	-	H	M	Yes	0	1	Librado et al. (2021) (Ref. 1)	-	UCIAMS199272	3125	15	-1441	-1312	95.4	IntCal20	-1377	0.951918	0.002695	3e-06	0.037729	0.00763	4e-06	6e-06	1e-06	1.3e-05	-0.00138745	-0.0003128	9.19363e-07	4.98851e-05	1.96663e-05	0.0400449	0.0167755	0.0168782	0.00562916	0	0
Librado et al. (2021) (Ref. 2)	UR17x5_Rus_m1951	DOM2	-	-	-	-	2.34633	1.89848	Bol'shekaraganskii, Russia (burial site, Bronze Age Sintashta Culture)	52.65	59.5667	-1951	-	H	M	Yes	0	1	Librado et al. (2021) (Ref. 1)	-	UCIAMS199279	3580	20	-2020	-1882	95.4	IntCal20	-1951	0.951918	0.002695	3e-06	0.037729	0.00763	4e-06	6e-06	1e-06	1.3e-05	-0.00138745	-0.0003128	9.19363e-07	4.98851e-05	1.96663e-05	0.0373535	0.0174937	0.0109887	0.00796684	0	0
Librado et al. (2021) (Ref. 2)	UR17x1_Rus_m1868	DOM2	-	-	-	-	3.17573	2.65934	Bol'shekaraganskii, Russia (burial site, Bronze Age Sintashta Culture)	52.65	59.5667	-1868	-	H	M	Yes	0	1	Librado et al. (2021) (Ref. 1)	-	UCIAMS199251	3560	15	-1955	-1781	95.4	IntCal20	-1868	0.951918	0.002695	3e-06	0.037729	0.00763	4e-06	6e-06	1e-06	1.3e-05	-0.00138745	-0.0003128	9.19363e-07	4.98851e-05	1.96663e-05	0.0338175	0.0162785	0.0120666	0.00373254	0	0
Librado et al. (2021) (Ref. 2)	UR17x33_Rus_m1854	DOM2	-	-	-	-	3.0626	2.47615	Kamennyi Ambar 5, Russia (burial site, Bronze Age Sintashta Culture)	52.8333	60.3667	-1854	-	H	F	Yes	0	1	Librado et al. (2021) (Ref. 1)	-	UCIAMS199305	3535	15	-1933	-1774	95.4	IntCal20	-1854	0.951918	0.002695	3e-06	0.037729	0.00763	4e-06	6e-06	1e-06	1.3e-05	-0.00138745	-0.0003128	9.19363e-07	4.98851e-05	1.96663e-05	0.0400001	0.015134	0.0135124	0.0107015	0	0
Librado et al. (2021) (Ref. 2)	LR18x43_Rus_m1798	DOM2	-	-	-	-	1.78726	1.43853	Krasnosamarskoe IV, Russia (settlement; Unit H3/2, 5/2)	53,0936111*	50,8036111*	-1798	-	H	F	Yes	0	1	Librado et al. (2021) (Ref. 1)	-	UCIAMS218281	3495	30	-1897	-1699	95.4	IntCal20	-1798	0.951918	0.002695	3e-06	0.037729	0.00763	4e-06	6e-06	1e-06	1.3e-05	-0.00138745	-0.0003128	9.19363e-07	4.98851e-05	1.96663e-05	0.0345492	0.0166301	0.0118681	0.00592554	0	0
Librado et al. (2021) (Ref. 2)	Halvai3_Kaz_m1856	DOM2	-	-	-	-	2.73025	2.2409	Halvai, Kazakhstan (burial site, Bronze Age Sintashta Culture)	52.843	62.9029	-1856	-	H	F	Yes	0	1	Librado et al. (2021) (Ref. 1)	-	UCIAMS199622	3535	20	-1938	-1773	95.4	IntCal20	-1856	0.951918	0.002695	3e-06	0.037729	0.00763	4e-06	6e-06	1e-06	1.3e-05	-0.00138745	-0.0003128	9.19363e-07	4.98851e-05	1.96663e-05	0.0313734	0.0135981	0.0130808	0.0041695	0	0
Librado et al. (2021) (Ref. 2)	UR17x29_Rus_m1853	DOM2	-	-	-	-	1.59631	1.30867	Kamennyi Ambar 5, Russia (burial site, Bronze Age Sintashta Culture)	52.8333	60.3667	-1853	-	H	F	Yes	0	1	Librado et al. (2021) (Ref. 1)	-	UCIAMS199248	3530	20	-1936	-1770	95.4	IntCal20	-1853	0.951918	0.002695	3e-06	0.037729	0.00763	4e-06	6e-06	1e-06	1.3e-05	-0.00138745	-0.0003128	9.19363e-07	4.98851e-05	1.96663e-05	0.0347795	0.0213886	0.00768646	0.00554202	0	0
Librado et al. (2021) (Ref. 2)	RN04_Rus_m1789	DOM2	-	-	-	-	1.34331	1.11152	Utevka VI, Russia (Kurgan cemetery)	52.9187	50.9626	-1789	-	H	M	Yes	0	1	Librado et al. (2021) (Ref. 1)	-	UCIAMS209126	3470	20	-1881	-1697	95.4	IntCal20	-1789	0.951918	0.002695	3e-06	0.037729	0.00763	4e-06	6e-06	1e-06	1.3e-05	-0.00138745	-0.0003128	9.19363e-07	4.98851e-05	1.96663e-05	0.0371178	0.0195545	0.0141538	0.00274988	0	0
Librado et al. (2021) (Ref. 2)	UR17x34_Rus_m1861	DOM2	-	-	-	-	0.631731	0.52549	Kamennyi Ambar 5, Russia (burial site, Bronze Age Sintashta Culture)	52.8333	60.3667	-1861	-	H	F	Yes	0	1	Librado et al. (2021) (Ref. 1)	-	UCIAMS223203	3545	15	-1944	-1777	95.4	IntCal20	-1861	0.951918	0.002695	3e-06	0.037729	0.00763	4e-06	6e-06	1e-06	1.3e-05	-0.00138745	-0.0003128	9.19363e-07	4.98851e-05	1.96663e-05	0.0423434	0.0234555	0.0115192	0.00258405	0.00439721	0
Librado et al. (2021) (Ref. 2)	UR17x30_Rus_m1863	DOM2	-	-	-	-	2.17497	1.78004	Kamennyi Ambar 5, Russia (burial site, Bronze Age Sintashta Culture)	52.8333	60.3667	-1863	-	H	M	Yes	0	1	Librado et al. (2021) (Ref. 1)	-	UCIAMS199250	3550	15	-1947	-1778	95.4	IntCal20	-1863	0.951918	0.002695	3e-06	0.037729	0.00763	4e-06	6e-06	1e-06	1.3e-05	-0.00138745	-0.0003128	9.19363e-07	4.98851e-05	1.96663e-05	0.0418401	0.0187747	0.0105322	0.00649763	0.00598276	0
Librado et al. (2021) (Ref. 2)	RN03_Rus_m1851	DOM2	-	-	-	-	0.767264	0.63767	Utevka VI, Russia (Kurgan cemetery)	52.9187	50.9626	-1851	-	H	F	Yes	0	1	Librado et al. (2021) (Ref. 1)	-	UCIAMS208865	3530	15	-1928	-1773	95.4	IntCal20	-1851	0.951918	0.002695	3e-06	0.037729	0.00763	4e-06	6e-06	1e-06	1.3e-05	-0.00138745	-0.0003128	9.19363e-07	4.98851e-05	1.96663e-05	0.193609	0.0207935	0.0151623	0.0163452	0.0144924	0.126053
Librado et al. (2021) (Ref. 2)	RN01_Rus_m1862	DOM2	-	-	-	-	6.98	5.7886	Potapovka, Russia (Kurgan cemetery, kurgan 3, Grave 4)	53.658	50.6684	-1862	-	H	M	Yes	0	1	Librado et al. (2021) (Ref. 1)	-	UCIAMS208891	3545	20	-1949	-1774	95.4	IntCal20	-1862	0.951918	0.002695	3e-06	0.037729	0.00763	4e-06	6e-06	1e-06	1.3e-05	-0.00138745	-0.0003128	9.19363e-07	4.98851e-05	1.96663e-05	0.0290513	0.0130497	0.0131724	0.00276025	0	0
Librado et al. (2021) (Ref. 2)	Halvai2_Kaz_m1856	DOM2	-	-	-	-	2.09448	1.71113	Halvai, Kazakhstan (burial site, Bronze Age Sintashta Culture)	52.843	62.9029	-1856	-	H	M	Yes	0	1	Librado et al. (2021) (Ref. 1)	-	UCIAMS199626	3535	20	-1938	-1773	95.4	IntCal20	-1856	0.951918	0.002695	3e-06	0.037729	0.00763	4e-06	6e-06	1e-06	1.3e-05	-0.00138745	-0.0003128	9.19363e-07	4.98851e-05	1.96663e-05	0.030957	0.0159244	0.0115667	0.00318943	0	0
Librado et al. (2021) (Ref. 2)	LR18x62_Rus_m1849	DOM2	-	-	-	-	18.1595	15.1091	Burial mound at Berezovaya mountain, Russia (Grave 6, horse 1)	52.4291	55.2279	-1849	-	H	M	Yes	0	1	Librado et al. (2021) (Ref. 1)	-	UCIAMS210913	3525	20	-1930	-1768	95.4	IntCal20	-1849	0.951918	0.002695	3e-06	0.037729	0.00763	4e-06	6e-06	1e-06	1.3e-05	-0.00138745	-0.0003128	9.19363e-07	4.98851e-05	1.96663e-05	0.0373363	0.0207315	0.0156128	0	0	0
Librado et al. (2021) (Ref. 2)	Besta5_Kaz_m1892	DOM2	-	-	-	-	1.43647	1.08117	Bestamak, Kazakhstan (cemetery, Bronze Age Sintashta Culture)	51.5756	64.7245	-1892	-	H	M	Yes	0	1	Librado et al. (2021) (Ref. 1)	-	UCIAMS199265	3555	20	-2008	-1776	95.4	IntCal20	-1892	0.951918	0.002695	3e-06	0.037729	0.00763	4e-06	6e-06	1e-06	1.3e-05	-0.00138745	-0.0003128	9.19363e-07	4.98851e-05	1.96663e-05	0.031206	0.020514	0.00444428	0.0056304	0	0
Librado et al. (2021) (Ref. 2)	UR17x41_Rus_m1917	DOM2	-	-	-	-	3.07667	2.58544	Kamennyi Ambar 5, Russia (burial site, Bronze Age Sintashta Culture)	52.8333	60.3667	-1917	-	H	M	Yes	0	1	Librado et al. (2021) (Ref. 1)	-	UCIAMS199288	3565	15	-2008	-1825	95.4	IntCal20	-1917	0.951918	0.002695	3e-06	0.037729	0.00763	4e-06	6e-06	1e-06	1.3e-05	-0.00138745	-0.0003128	9.19363e-07	4.98851e-05	1.96663e-05	0.0321443	0.0212813	0.0106396	0	0	0
Librado et al. (2021) (Ref. 2)	M17x199_Mon_m865	DOM2	-	-	-	-	1.00434	0.847696	Morin Mort, Mongolia (burial site, Iron Age Deer Stone Complex)	46.9412	98.5958	-865	-	H	F	Yes	0	1	Librado et al. (2021) (Ref. 1)	-	UCIAMS190019	2725	15	-907	-822	95.4	IntCal20	-865	0.951918	0.002695	3e-06	0.037729	0.00763	4e-06	6e-06	1e-06	1.3e-05	-0.00138745	-0.0003128	9.19363e-07	4.98851e-05	1.96663e-05	0.0238448	0.0198074	0.00329749	0	0	0
Librado et al. (2021) (Ref. 2)	RN09_Rus_m1851	DOM2	-	-	-	-	2.41215	2.05995	Uvarovka II, Russia (Kurgan cemetery)	53.1166	48.3518	-1851	-	H	F	Yes	0	1	Librado et al. (2021) (Ref. 1)	-	UCIAMS208884	3530	15	-1928	-1773	95.4	IntCal20	-1851	0.951918	0.002695	3e-06	0.037729	0.00763	4e-06	6e-06	1e-06	1.3e-05	-0.00138745	-0.0003128	9.19363e-07	4.98851e-05	1.96663e-05	0.0289071	0.0149141	0.00734954	0.00636399	0	0
Librado et al. (2021) (Ref. 2)	PKo7_Kaz_m1754	DOM2	-	-	-	-	0.633324	0.520299	Ashchisu, Kazakhstan (burial site, Bronze Age, Early Alakul Culture, 19th-18th centuries BCE)	49.9167	74.2167	-1754	-	H	F	Yes	0	1	Librado et al. (2021) (Ref. 1)	-	UCIAMS229421	3430	20	-1872	-1636	95.4	IntCal20	-1754	0.951918	0.002695	3e-06	0.037729	0.00763	4e-06	6e-06	1e-06	1.3e-05	-0.00138745	-0.0003128	9.19363e-07	4.98851e-05	1.96663e-05	0.0473116	0.0269036	0.0165175	0.0031848	0	0
Librado et al. (2021) (Ref. 2)	UR17x47_Rus_m1856	DOM2	-	-	-	-	2.97252	2.47938	Kamennyi Ambar 5, Russia (burial site, Bronze Age Sintashta Culture)	52.8333	60.3667	-1856	-	H	F	Yes	0	1	Librado et al. (2021) (Ref. 1)	-	UCIAMS199242	3535	20	-1938	-1773	95.4	IntCal20	-1856	0.951918	0.002695	3e-06	0.037729	0.00763	4e-06	6e-06	1e-06	1.3e-05	-0.00138745	-0.0003128	9.19363e-07	4.98851e-05	1.96663e-05	0.129997	0.0153539	0.0172666	0.0244728	0.010277	0.0619994
Librado et al. (2021) (Ref. 2)	CD1819_Tur_m1299	DOM2	-	-	-	-	2.39596	1.959	Çadır Höyük, Türkiye (settlement, Late Bronze Age Hittite Empire/Culture)	39.6768	35.1436	-1299	-	H	M	Yes	0	1	Librado et al. (2021) (Ref. 1)	-	UCIAMS199641	3025	20	-1386	-1212	95.4	IntCal20	-1299	0.951918	0.002695	3e-06	0.037729	0.00763	4e-06	6e-06	1e-06	1.3e-05	-0.00138745	-0.0003128	9.19363e-07	4.98851e-05	1.96663e-05	0.0819228	0.025938	0.0186631	0.0195062	0.00976589	0.007899
Librado et al. (2021) (Ref. 2)	MOLDA1_Mol_m2063	DOM2	-	-	-	-	2.65292	2.01985	Gordinesti II, Moldavia (settlement)	48.1599	27.1692	-2063	-	H	F	Yes	0	1	Librado et al. (2021) (Ref. 1)	-	UCIAMS208898	3690	15	-2140	-1985	95.4	IntCal20	-2063	0.951918	0.002695	3e-06	0.037729	0.00763	4e-06	6e-06	1e-06	1.3e-05	-0.00138745	-0.0003128	9.19363e-07	4.98851e-05	1.96663e-05	0.0401853	0.0154831	0.0124939	0.011327	0	0
Librado et al. (2021) (Ref. 2)	PRA64_Cze_m1110	DOM2	-	-	-	-	1.38249	1.13702	Tuchoměřice, Czechia	50.1349	14.2853	-1110	-	H	M	Yes	0	1	Librado et al. (2021) (Ref. 1)	-	UCIAMS208894	2915	15	-1202	-1018	95.4	IntCal20	-1110	0.951918	0.002695	3e-06	0.037729	0.00763	4e-06	6e-06	1e-06	1.3e-05	-0.00138745	-0.0003128	9.19363e-07	4.98851e-05	1.96663e-05	0.0230894	0.0155183	0.00724594	0	0	0
Librado et al. (2021) (Ref. 2)	UE172_Spa_m317	DOM2	-	-	-	-	3.00367	2.416	Sikarra, Spain	41.7075	1.54222	-317	-	H	F	Yes	0	1	Librado et al. (2021) (Ref. 1)	-	UCIAMS190012	2290	15	-400	-234	95.4	IntCal20	-317	0.951918	0.002695	3e-06	0.037729	0.00763	4e-06	6e-06	1e-06	1.3e-05	-0.00138745	-0.0003128	9.19363e-07	4.98851e-05	1.96663e-05	0.0401695	0.0184784	0.0086684	0.00775533	0.00460891	0
Librado et al. (2021) (Ref. 2)	PRA77_Cze_m624	DOM2	-	-	-	-	4.06162	3.38008	Vliněves, Czechia	50.3636	14.4493	-624	-	H	M	Yes	0	1	Librado et al. (2021) (Ref. 1)	-	UCIAMS218297	2480	30	-772	-476	95.4	IntCal20	-624	0.951918	0.002695	3e-06	0.037729	0.00763	4e-06	6e-06	1e-06	1.3e-05	-0.00138745	-0.0003128	9.19363e-07	4.98851e-05	1.96663e-05	0.0298574	0.0164627	0.00991972	0.00285542	0	0
Librado et al. (2021) (Ref. 2)	SRNHM05_Aus_m585	DOM2	-	-	-	-	1.68783	1.38032	Bad Pirawarth, Austria	48.4514	16.6	-585	-	H	F	Yes	0	1	Librado et al. (2021) (Ref. 1)	-	UCIAMS218303	2455	30	-755	-414	95.4	IntCal20	-585	0.951918	0.002695	3e-06	0.037729	0.00763	4e-06	6e-06	1e-06	1.3e-05	-0.00138745	-0.0003128	9.19363e-07	4.98851e-05	1.96663e-05	0.0248089	0.0138194	0.00768018	0.00285268	0	0
Librado et al. (2021) (Ref. 2)	UR17x36_Rus_m1892	DOM2	-	-	-	-	2.39136	1.96367	Kamennyi Ambar 5, Russia (kurgan 4, Grave 9)	52.8333	60.3667	-1892	-	H	F	Yes	0	1	Librado et al. (2021) (Ref. 1)	-	UCIAMS199652	3555	20	-2008	-1776	95.4	IntCal20	-1892	0.951918	0.002695	3e-06	0.037729	0.00763	4e-06	6e-06	1e-06	1.3e-05	-0.00138745	-0.0003128	9.19363e-07	4.98851e-05	1.96663e-05	0.0375792	0.0172703	0.0163642	0.00347771	0	0
Librado et al. (2021) (Ref. 2)	LR18x25_Rus_m1785	DOM2	-	-	-	-	1.99993	1.64037	Ouren', Russia (Kurgan 1, Grave 3)	53.4472	48.9427	-1785	-	H	F	Yes	0	1	Librado et al. (2021) (Ref. 1)	-	UCIAMS218280	3455	30	-1882	-1687	95.4	IntCal20	-1785	0.951918	0.002695	3e-06	0.037729	0.00763	4e-06	6e-06	1e-06	1.3e-05	-0.00138745	-0.0003128	9.19363e-07	4.98851e-05	1.96663e-05	0.0263798	0.0149725	0.0107269	0	0	0
Librado et al. (2021) (Ref. 2)	PLKaz2_Pol_m1480	DOM2	-	-	-	-	3.30392	2.71245	Kazimierza Wielka 6, Poland (settlement, Early Bronze Age Trzciniec Culture, Ar: N/A Obj: 8 Inv: N/A)	50.2741	20.4654	-1480	-	H	F	Yes	0	1	Librado et al. (2021) (Ref. 1)	-	UCIAMS218291	3220	30	-1533	-1427	95.4	IntCal20	-1480	0.951918	0.002695	3e-06	0.037729	0.00763	4e-06	6e-06	1e-06	1.3e-05	-0.00138745	-0.0003128	9.19363e-07	4.98851e-05	1.96663e-05	0.0391946	0.0221997	0.0169152	0	0	0
Librado et al. (2021) (Ref. 2)	RN02_Rus_m1825	DOM2	-	-	-	-	1.37572	1.15103	Utevka VI, Russia (Kurgan cemetery)	52.9187	50.9626	-1825	-	H	M	Yes	0	1	Librado et al. (2021) (Ref. 1)	-	UCIAMS208876	3515	15	-1899	-1751	95.4	IntCal20	-1825	0.951918	0.002695	3e-06	0.037729	0.00763	4e-06	6e-06	1e-06	1.3e-05	-0.00138745	-0.0003128	9.19363e-07	4.98851e-05	1.96663e-05	0.043717	0.0183062	0.0223241	0.00296186	0	0
Librado et al. (2021) (Ref. 2)	UE11080x2_Spa_m664	DOM2	-	-	-	-	3.06782	2.3916	Els Vilars, Spain	41,568644*	0,953647*	-664	-	H	F	Yes	0	1	Librado et al. (2021) (Ref. 1)	-	UCIAMS190007	2520	15	-776	-552	95.4	IntCal20	-664	0.951918	0.002695	3e-06	0.037729	0.00763	4e-06	6e-06	1e-06	1.3e-05	-0.00138745	-0.0003128	9.19363e-07	4.98851e-05	1.96663e-05	0.0238671	0.0213945	0.00208497	0	0	0
Librado et al. (2021) (Ref. 2)	Magor_UK_m1009	DOM2	-	-	-	-	2.20188	1.77841	Magor, UK	51.5783	-2.82923	-1009	-	H	M	Yes	0	1	Librado et al. (2021) (Ref. 1)	-	UCIAMS218286	2835	30	-1109	-908	95.4	IntCal20	-1009	0.951918	0.002695	3e-06	0.037729	0.00763	4e-06	6e-06	1e-06	1.3e-05	-0.00138745	-0.0003128	9.19363e-07	4.98851e-05	1.96663e-05	0.048977	0.0195194	0.0128936	0.00654098	0	0.0096921
Librado et al. (2021) (Ref. 2)	Tarquinia3298_Ita_m657	DOM2	-	-	-	-	5.01614	3.99273	Tarquinia, Italy	42.2492	11.7561	-657	-	H	M	Yes	0	1	Librado et al. (2021) (Ref. 1)	-	UCIAMS229408	2495	20	-771	-543	95.4	IntCal20	-657	0.951918	0.002695	3e-06	0.037729	0.00763	4e-06	6e-06	1e-06	1.3e-05	-0.00138745	-0.0003128	9.19363e-07	4.98851e-05	1.96663e-05	0.0318282	0.0190168	0.00669286	0	0.00574133	0
Librado et al. (2021) (Ref. 2)	PRA40_Cze_m2037	DOM2	-	-	-	-	1.50931	1.22519	Holubice, Czechia	50.2013	14.2918	-2037	-	H	M	Yes	0	1	Librado et al. (2021) (Ref. 1)	-	UCIAMS218296	3650	30	-2137	-1936	95.4	IntCal20	-2037	0.951918	0.002695	3e-06	0.037729	0.00763	4e-06	6e-06	1e-06	1.3e-05	-0.00138745	-0.0003128	9.19363e-07	4.98851e-05	1.96663e-05	0.0504752	0.0263873	0.0148469	0.00263308	0.00619397	0
Librado et al. (2021) (Ref. 2)	PRA9_Cze_m1845	DOM2	-	-	-	-	5.08639	4.09366	Toušeň-Hradišťko, Czechia	50.1681	14.7227	-1845	-	H	M	Yes	0	1	Librado et al. (2021) (Ref. 1)	-	UCIAMS208866	3520	15	-1920	-1769	95.4	IntCal20	-1845	0.951918	0.002695	3e-06	0.037729	0.00763	4e-06	6e-06	1e-06	1.3e-05	-0.00138745	-0.0003128	9.19363e-07	4.98851e-05	1.96663e-05	0.0346339	0.0187538	0.00570368	0.00977103	0	0
Librado et al. (2021) (Ref. 2)	PRA32_Cze_m787	DOM2	-	-	-	-	1.6505	1.37965	Černý Vůl, Czechia	50.1494	14.332	-787	-	H	M	Yes	0	1	Librado et al. (2021) (Ref. 1)	-	UCIAMS208892	2580	15	-800	-773	95.4	IntCal20	-787	0.951918	0.002695	3e-06	0.037729	0.00763	4e-06	6e-06	1e-06	1.3e-05	-0.00138745	-0.0003128	9.19363e-07	4.98851e-05	1.96663e-05	0.0234655	0.0194448	0.00336044	0	0	0
Librado et al. (2021) (Ref. 2)	UE10287_Fra_m617	DOM2	-	-	-	-	11.237	8.67595	Bessan - Monédière, France	43.3539	3.4244	-617	-	H	M	Yes	0	1	Librado et al. (2021) (Ref. 1)	-	UCIAMS190023	2465	15	-755	-478	95.4	IntCal20	-617	0.951918	0.002695	3e-06	0.037729	0.00763	4e-06	6e-06	1e-06	1.3e-05	-0.00138745	-0.0003128	9.19363e-07	4.98851e-05	1.96663e-05	0.0242291	0.013509	0.00702031	0.00222901	0	0
Librado et al. (2021) (Ref. 2)	NHr2_Slo_m1683	DOM2	-	-	-	-	0.716378	0.565776	Nitriansky Hrádok, Slovakia	48.0695	18.2004	-1683	-	H	M	Yes	0	1	Librado et al. (2021) (Ref. 1)	-	UCIAMS199269	3395	15	-1741	-1625	95.4	IntCal20	-1683	0.951918	0.002695	3e-06	0.037729	0.00763	4e-06	6e-06	1e-06	1.3e-05	-0.00138745	-0.0003128	9.19363e-07	4.98851e-05	1.96663e-05	0.067651	0.045683	0.0128908	0.00318285	0.00552237	0
Librado et al. (2021) (Ref. 2)	PRA68_Cze_m1310	DOM2	-	-	-	-	1.47251	1.19641	Tuchoměřice-Kněžívka, Czechia	50.1252	14.2697	-1310	-	H	F	Yes	0	1	Librado et al. (2021) (Ref. 1)	-	UCIAMS208895	3045	15	-1391	-1228	95.4	IntCal20	-1310	0.951918	0.002695	3e-06	0.037729	0.00763	4e-06	6e-06	1e-06	1.3e-05	-0.00138745	-0.0003128	9.19363e-07	4.98851e-05	1.96663e-05	0.0332315	0.0189688	0.0108604	0.00290179	0	0
Librado et al. (2021) (Ref. 2)	PRA27x81_Cze_m1241	DOM2	-	-	-	-	7.05735	5.84714	Březno, Czechia	50.3578	13.7435	-1241	(average of 2 dates obtained for the same sample)	H	F	Yes	0	1	Librado et al. (2021) (Ref. 1)	-	UCIAMS218462	2980	15	-1264	-1127	95.4	IntCal20	-1196	0.951918	0.002695	3e-06	0.037729	0.00763	4e-06	6e-06	1e-06	1.3e-05	-0.00138745	-0.0003128	9.19363e-07	4.98851e-05	1.96663e-05	0.0215835	0.0107529	0.00750212	0.0024197	0	0
-	-	-	-	-	-	-	-	-	-	-	-	-	(average of 2 dates obtained for the same sample)	H	F	Yes	0	1	Librado et al. (2021) (Ref. 1)	-	UCIAMS208872	3025	15	-1381	-1217	95.4	IntCal20	-1299	-	-	-	-	-	-	-	-	-	-	-	-	-	-	-	-	-	-	-	-
Librado et al. (2021) (Ref. 2)	PRA62_Cze_m1249	DOM2	-	-	-	-	1.67008	1.3693	Tištín, Czechia	49.313	17.1531	-1249	-	H	M	Yes	0	1	Librado et al. (2021) (Ref. 1)	-	UCIAMS208893	2995	20	-1371	-1127	95.4	IntCal20	-1249	0.951918	0.002695	3e-06	0.037729	0.00763	4e-06	6e-06	1e-06	1.3e-05	-0.00138745	-0.0003128	9.19363e-07	4.98851e-05	1.96663e-05	0.034495	0.0182316	0.0122446	0.00297001	0	0
Librado et al. (2021) (Ref. 2)	PLPie2_Pol_m1532	DOM2	-	-	-	-	2.82302	2.37927	Pielgrzymowice 6, Poland (Ar: 48/41 Obj: 787 Inv: 484/2016)	50.143	20.0467	-1532	-	H	M	Yes	0	1	Librado et al. (2021) (Ref. 1)	-	UCIAMS218295	3260	30	-1613	-1450	95.4	IntCal20	-1532	0.951918	0.002695	3e-06	0.037729	0.00763	4e-06	6e-06	1e-06	1.3e-05	-0.00138745	-0.0003128	9.19363e-07	4.98851e-05	1.96663e-05	0.0349365	0.0213376	0.0048262	0.00846633	0	0
Librado et al. (2021) (Ref. 2)	PLMie18_Pol_m1483	DOM2	-	-	-	-	2.01011	1.66307	Miechów 3, Poland (Ar: 170/220 Obj: 2077 Inv: 4381)	50.3575	20.0461	-1483	-	H	M	Yes	0	1	Librado et al. (2021) (Ref. 1)	-	UCIAMS218292	3230	30	-1541	-1425	95.4	IntCal20	-1483	0.951918	0.002695	3e-06	0.037729	0.00763	4e-06	6e-06	1e-06	1.3e-05	-0.00138745	-0.0003128	9.19363e-07	4.98851e-05	1.96663e-05	0.0365849	0.022599	0.0115542	0	0	0
Librado et al. (2021) (Ref. 2)	SV19x19_Tun_m643	DOM2	-	-	-	-	0.690288	0.55531	Althiburos, Tunisia (290314)	35.8734	8.78621	-643	-	H	M	Yes	0	1	Librado et al. (2021) (Ref. 1)	-	UCIAMS224890	2480	20	-767	-519	95.4	IntCal20	-643	0.951918	0.002695	3e-06	0.037729	0.00763	4e-06	6e-06	1e-06	1.3e-05	-0.00138745	-0.0003128	9.19363e-07	4.98851e-05	1.96663e-05	0.0875088	0.0439867	0.0332848	0.00881974	0	0
Librado et al. (2021) (Ref. 2)	18ELTu18_Spa_m588	DOM2	-	-	-	-	1.12242	0.889415	El Turuñuelo, Spain	38.9493	-6.06492	-588	-	H	M	Yes	0	1	Librado et al. (2021) (Ref. 1)	-	UCIAMS208899	2460	15	-753	-423	95.4	IntCal20	-588	0.951918	0.002695	3e-06	0.037729	0.00763	4e-06	6e-06	1e-06	1.3e-05	-0.00138745	-0.0003128	9.19363e-07	4.98851e-05	1.96663e-05	0.0737938	0.04295	0.0275595	0.00235378	0	0
Librado et al. (2021) (Ref. 2)	SV19x18_Tun_m581	DOM2	-	-	-	-	1.27141	1.00946	Althiburos, Tunisia (290107)	35.8734	8.78621	-581	-	H	M	Yes	0	1	Librado et al. (2021) (Ref. 1)	-	UCIAMS224889	2445	20	-750	-412	95.4	IntCal20	-581	0.951918	0.002695	3e-06	0.037729	0.00763	4e-06	6e-06	1e-06	1.3e-05	-0.00138745	-0.0003128	9.19363e-07	4.98851e-05	1.96663e-05	0.0549602	0.0347204	0.019361	0	0	0
Librado et al. (2021) (Ref. 2)	PLMie8_Pol_m649	DOM2	-	-	-	-	1.27448	1.05113	Miechów 3, Poland (Ar: 190/200 Obj: 803 Inv: 3771)	50.3575	20.0461	-649	-	H	F	Yes	0	1	Librado et al. (2021) (Ref. 1)	-	UCIAMS218293	2500	30	-778	-520	95.4	IntCal20	-649	0.951918	0.002695	3e-06	0.037729	0.00763	4e-06	6e-06	1e-06	1.3e-05	-0.00138745	-0.0003128	9.19363e-07	4.98851e-05	1.96663e-05	0.276073	0.0152448	0.00899695	0.0320802	0.0218446	0.19685
Librado et al. (2021) (Ref. 2)	BZNK169x1_Rus_m871	DOM2	-	-	-	-	0.982415	0.804628	Ullu, Russia (Grave 3, horse 1)	43.7903	42.7278	-871	-	H	M	Yes	0	1	Librado et al. (2021) (Ref. 1)	-	UCIAMS229413	2735	25	-926	-816	95.4	IntCal20	-871	0.951918	0.002695	3e-06	0.037729	0.00763	4e-06	6e-06	1e-06	1.3e-05	-0.00138745	-0.0003128	9.19363e-07	4.98851e-05	1.96663e-05	0.0310738	0.0185161	0.00943701	0.00241996	0	0
Librado et al. (2021) (Ref. 2)	KZ19x1a_Kaz_m293	DOM2	-	-	-	-	2.96242	2.44634	Shilikty 5, Kazakhstan	47.2372	84.542	-293	-	H	M	Yes	0	1	Librado et al. (2021) (Ref. 1)	-	UCIAMS223205	2235	15	-380	-206	95.4	IntCal20	-293	0.951918	0.002695	3e-06	0.037729	0.00763	4e-06	6e-06	1e-06	1.3e-05	-0.00138745	-0.0003128	9.19363e-07	4.98851e-05	1.96663e-05	0.107612	0.0151337	0.0140886	0.00405919	0.0334657	0.040337
Librado et al. (2021) (Ref. 2)	LR18x44_Rus_m1109	DOM2	-	-	-	-	1.53694	1.22756	Krasnosamarskoe, Russia (Kurgan 1 mound)	53.0871011*	50.809757*	-1109	-	H	M	Yes	0	1	Librado et al. (2021) (Ref. 1)	-	UCIAMS218282	2905	30	-1209	-1009	95.4	IntCal20	-1109	0.951918	0.002695	3e-06	0.037729	0.00763	4e-06	6e-06	1e-06	1.3e-05	-0.00138745	-0.0003128	9.19363e-07	4.98851e-05	1.96663e-05	0.0303313	0.0202975	0.00560686	0.00354715	0	0
Librado et al. (2021) (Ref. 2)	Cho1x3_Rus_m798	DOM2	-	-	-	-	2.90857	2.3913	Choburak I, Russia	51.1737	86.1131	-798	-	H	M	Yes	1	0	Librado et al. (2021) (Ref. 1)	-	UCIAMS250254	2625	20	-815	-781	95.4	IntCal20	-798	0.951918	0.002695	3e-06	0.037729	0.00763	4e-06	6e-06	1e-06	1.3e-05	-0.00138745	-0.0003128	9.19363e-07	4.98851e-05	1.96663e-05	0.0851876	0.0185504	0.00366805	0.0117773	0.0229793	0.0278677
Librado et al. (2021) (Ref. 2)	Mon7_Mon_m1026	DOM2	-	-	-	-	2.55404	2.09494	Monostoyn-Nuga, Mongolia	49.5533	103.278	-1026	-	H	M	Yes	0	1	Librado et al. (2021) (Ref. 1)	-	UCIAMS229399	2865	20	-1117	-935	95.4	IntCal20	-1026	0.951918	0.002695	3e-06	0.037729	0.00763	4e-06	6e-06	1e-06	1.3e-05	-0.00138745	-0.0003128	9.19363e-07	4.98851e-05	1.96663e-05	0.031439	0.0207133	0.00741146	0.00329841	0	0
Librado et al. (2021) (Ref. 2)	M17x140x1_Mon_m1116	DOM2	-	-	-	-	4.44828	3.66633	Zuunkhangai, Mongolia (Uvs aimag, Zuunkhangai sum; ZK 1-4)	49.3256	95.4423	-1116	-	H	M	Yes	0	1	Taylor et al. (2017) (Ref. XXX)		AA106956	2922	30	-1215	-1016	95.4	IntCal20	-1115.5	0.951918	0.002695	3e-06	0.037729	0.00763	4e-06	6e-06	1e-06	1.3e-05	-0.00138745	-0.0003128	9.19363e-07	4.98851e-05	1.96663e-05	0.0468704	0.0177237	0.00208393	0.00483398	0.00585107	0.0163206
Librado et al. (2021) (Ref. 2)	CD5203_Tur_m985	DOM2	-	-	-	-	2.44056	1.88447	Çadır Höyük, Türkiye	39.6768	35.1436	-985	-	H	F	Yes	0	1	Librado et al. (2021) (Ref. 1)	-	UCIAMS199643	2835	20	-1051	-919	95.4	IntCal20	-985	0.951918	0.002695	3e-06	0.037729	0.00763	4e-06	6e-06	1e-06	1.3e-05	-0.00138745	-0.0003128	9.19363e-07	4.98851e-05	1.96663e-05	0.0322854	0.0193041	0.00462086	0.00762603	0	0
Librado et al. (2021) (Ref. 2)	GVA9042_Mon_m1068	DOM2	-	-	-	-	3.92589	3.15775	Burgast, Mongolia	49.8308	89.99	-1068	-	H	M	Yes	0	1	Zazzo et al. 2019 (Ref. XXX)	Structure 2016-ST66, Prep. ID 17047; ECHo-MICADAS facilities	ECHo1513	2885	25	-1196	-940	95.4	IntCal20	-1068	0.951918	0.002695	3e-06	0.037729	0.00763	4e-06	6e-06	1e-06	1.3e-05	-0.00138745	-0.0003128	9.19363e-07	4.98851e-05	1.96663e-05	0.0283018	0.0191925	0.00848441	0	0	0
Librado et al. (2021) (Ref. 2)	M17x188_Mon_m1010	DOM2	-	-	-	-	2.57453	2.11714	Zuunkhangai, Mongolia (Uvs aimag, Zuunkhangai sum; ZK 257-1)	49.3256	95.4423	-1010	-	H	F	Yes	0	1	Taylor et al. (2017) (Ref. XXX)	-	AA106957	2836	30	-1109	-910	95.4	IntCal20	-1009.5	0.951918	0.002695	3e-06	0.037729	0.00763	4e-06	6e-06	1e-06	1.3e-05	-0.00138745	-0.0003128	9.19363e-07	4.98851e-05	1.96663e-05	0.0241499	0.0130565	0.00800914	0.00241508	0	0
Librado et al. (2021) (Ref. 2)	Arz1x12_Rus_m854	DOM2	-	-	-	-	4.69369	3.90232	Arzhan I, Russia	52.061944*	93.597222*	-854	-	H	M	Yes	0	1	Librado et al. (2021) (Ref. 1)	-	UCIAMS229401	2695	20	-900	-807	95.4	IntCal20	-854	0.951918	0.002695	3e-06	0.037729	0.00763	4e-06	6e-06	1e-06	1.3e-05	-0.00138745	-0.0003128	9.19363e-07	4.98851e-05	1.96663e-05	0.0251773	0.010622	0.00736266	0.00615151	0	0
Librado et al. (2021) (Ref. 2)	GVA9035_Mon_m1024	DOM2	-	-	-	-	7.2398	5.7651	Tastsiin Ereg, Mongolia	47.7508	101.369	-1024	-	H	F	Yes	0	1	Zazzo et al. 2019 (Ref. XXX)	Structure PAC38-1, Prep. ID 17278; ECHo-MICADAS facilities	ECHo1816	2860	25	-1117	-931	95.4	IntCal20	-1024	0.951918	0.002695	3e-06	0.037729	0.00763	4e-06	6e-06	1e-06	1.3e-05	-0.00138745	-0.0003128	9.19363e-07	4.98851e-05	1.96663e-05	0.0202265	0.0142561	0.00493575	0	0	0
Librado et al. (2021) (Ref. 2)	M17x159_Mon_m1136	DOM2	-	-	-	-	8.68429	7.01644	Zeerdegchingiin Khoshuu, Mongolia (Khuvsgul aimag, Renchinlkhumbe sum, Zeerdegchingiin Khoshuu FA; Feature A)	51.4214	99.3646	-1136	-	H	M	Yes	0	1	Taylor et al. (2017) (Ref. XXX)	-	AA106945	2934	31	-1255	-1016	95.4	IntCal20	-1135.5	0.951918	0.002695	3e-06	0.037729	0.00763	4e-06	6e-06	1e-06	1.3e-05	-0.00138745	-0.0003128	9.19363e-07	4.98851e-05	1.96663e-05	0.0227628	0.0134894	0.00548488	0.00296276	0	0
Librado et al. (2021) (Ref. 2)	GVA9037_Mon_m1013	DOM2	-	-	-	-	3.74189	2.99861	Tastsiin Ereg, Mongolia	47.7508	101.369	-1013	-	H	F	Yes	0	1	Zazzo et al. 2019 (Ref. XXX)	Structure PAC38-95, Prep. ID 17280; ECHo-MICADAS facilities	ECHo1818	2840	25	-1108	-917	95.4	IntCal20	-1012.5	0.951918	0.002695	3e-06	0.037729	0.00763	4e-06	6e-06	1e-06	1.3e-05	-0.00138745	-0.0003128	9.19363e-07	4.98851e-05	1.96663e-05	0.0303054	0.0155577	0.0113035	0.00219467	0	0
Librado et al. (2021) (Ref. 2)	M17x172_Mon_m987	DOM2	-	-	-	-	4.00218	3.29846	Zunii Gol, Mongolia (DS 7 Feature 1)	49.3094	99.8497	-987	-	H	M	Yes	0	1	Librado et al. (2021) (Ref. 1)	-	UCIAMS190018	2835	15	-1047	-926	95.4	IntCal20	-987	0.951918	0.002695	3e-06	0.037729	0.00763	4e-06	6e-06	1e-06	1.3e-05	-0.00138745	-0.0003128	9.19363e-07	4.98851e-05	1.96663e-05	0.156693	0.0162788	0.0131128	0.0197322	0.0157658	0.0911349
Librado et al. (2021) (Ref. 2)	M17x126x1_Mon_m942	DOM2	-	-	-	-	6.29592	5.06253	Ulaan Tolgoi, Mongolia (Deer Stone 5, 2007)	49.9318	99.8042	-942	-	H	M	Yes	0	1	Fitzhugh & Bayarsaikhan (2010) (Ref. XXX)		Beta215694	2800	40	-1051	-832	95.4	IntCal20	-941.5	0.951918	0.002695	3e-06	0.037729	0.00763	4e-06	6e-06	1e-06	1.3e-05	-0.00138745	-0.0003128	9.19363e-07	4.98851e-05	1.96663e-05	0.0318871	0.0145968	0.0137277	0.0028594	0	0
Librado et al. (2021) (Ref. 2)	GVA9036_Mon_m1013	DOM2	-	-	-	-	3.71441	2.90446	Tastsiin Ereg, Mongolia	47.7508	101.369	-1013	-	H	M	Yes	0	1	Zazzo et al. 2019 (Ref. XXX)	Structure PAC38-27, Prep. ID 17279; ECHo-MICADAS facilities	ECHo1817	2840	25	-1108	-917	95.4	IntCal20	-1012.5	0.951918	0.002695	3e-06	0.037729	0.00763	4e-06	6e-06	1e-06	1.3e-05	-0.00138745	-0.0003128	9.19363e-07	4.98851e-05	1.96663e-05	0.0382052	0.0227441	0.00749722	0.00746022	0	0
Librado et al. (2021) (Ref. 2)	Mon4_Mon_m1018	DOM2	-	-	-	-	2.2781	1.81106	Monostoyn-Nuga, Mongolia	49.5533	103.278	-1018	-	H	M	Yes	0	1	Librado et al. (2021) (Ref. 1)	-	UCIAMS229398	2850	20	-1108	-928	95.4	IntCal20	-1018	0.951918	0.002695	3e-06	0.037729	0.00763	4e-06	6e-06	1e-06	1.3e-05	-0.00138745	-0.0003128	9.19363e-07	4.98851e-05	1.96663e-05	0.0387486	0.0254687	0.00999897	0.00252293	0	0
Librado et al. (2021) (Ref. 2)	Mon2_Mon_m1100	DOM2	-	-	-	-	3.93995	3.15415	Monostoyn-Nuga, Mongolia	49.5533	103.278	-1100	-	H	F	Yes	0	1	Librado et al. (2021) (Ref. 1)	-	UCIAMS229397	2895	20	-1192	-1008	95.4	IntCal20	-1100	0.951918	0.002695	3e-06	0.037729	0.00763	4e-06	6e-06	1e-06	1.3e-05	-0.00138745	-0.0003128	9.19363e-07	4.98851e-05	1.96663e-05	0.030724	0.016452	0.0107549	0.00285203	0	0
Librado et al. (2021) (Ref. 2)	Chin1x1_Rus_m810	DOM2	-	-	-	-	1.18867	1.00428	Chinge Tey I, Russia	52.0671	93.4648	-810	-	H	M	Yes	0	1	Librado et al. (2021) (Ref. 1)	-	UCIAMS229404	2645	20	-830	-790	95.4	IntCal20	-810	0.951918	0.002695	3e-06	0.037729	0.00763	4e-06	6e-06	1e-06	1.3e-05	-0.00138745	-0.0003128	9.19363e-07	4.98851e-05	1.96663e-05	0.0252669	0.0146453	0.00790312	0.00252342	0	0
Librado et al. (2021) (Ref. 2)	UR17x3_Rus_m1815	DOM2	-	-	-	-	2.49397	1.99042	Bol'shekaraganskii, Russia (kurgan 20, Grave 2)	52.65	59.5667	-1815	-	H	F	Yes	0	1	Librado et al. (2021) (Ref. 1)	-	UCIAMS199613	3490	20	-1883	-1747	95.4	IntCal20	-1815	0.951918	0.002695	3e-06	0.037729	0.00763	4e-06	6e-06	1e-06	1.3e-05	-0.00138745	-0.0003128	9.19363e-07	4.98851e-05	1.96663e-05	0.0388104	0.0127801	0.0148996	0.00296352	0	0.00764385
Librado et al. (2021) (Ref. 2)	M17x127_Mon_m658	DOM2	-	-	-	-	1.97419	1.65828	Bor Shoroonii Am, Mongolia (SG 2-1-2, 2015)	46.4078	100.69	-658	-	H	M	Yes	0	1	Librado et al. (2021) (Ref. 1)	-	UCIAMS190020	2500	15	-771	-545	95.4	IntCal20	-658	0.951918	0.002695	3e-06	0.037729	0.00763	4e-06	6e-06	1e-06	1.3e-05	-0.00138745	-0.0003128	9.19363e-07	4.98851e-05	1.96663e-05	0.0335723	0.0196304	0.0083434	0	0.00516455	0
Librado et al. (2021) (Ref. 2)	Arz1x13_Rus_m581	DOM2	-	-	-	-	9.81627	8.18186	Arzhan I, Russia	52.061944*	93.597222*	-581	-	H	M	Yes	0	1	Librado et al. (2021) (Ref. 1)	-	UCIAMS229402	2445	20	-750	-412	95.4	IntCal20	-581	0.951918	0.002695	3e-06	0.037729	0.00763	4e-06	6e-06	1e-06	1.3e-05	-0.00138745	-0.0003128	9.19363e-07	4.98851e-05	1.96663e-05	0.0397813	0.0200516	0.0136435	0.00581403	0	0
Librado et al. (2021) (Ref. 2)	UR17x22_Rus_m1377	DOM2	-	-	-	-	1.12746	0.883955	Sosnovka 1, Russia	51.5667	45.7833	-1377	-	H	M	Yes	0	1	Librado et al. (2021) (Ref. 1)	-	UCIAMS199243	3125	15	-1441	-1312	95.4	IntCal20	-1377	0.951918	0.002695	3e-06	0.037729	0.00763	4e-06	6e-06	1e-06	1.3e-05	-0.00138745	-0.0003128	9.19363e-07	4.98851e-05	1.96663e-05	0.0386414	0.0270036	0.0106411	0	0	0
Librado et al. (2021) (Ref. 2)	Kuymx2_Rus_m580	DOM2	-	-	-	-	8.61989	7.06784	Kuyum, Russia	51.4973	85.9713	-580	-	H	M	Yes	0	1	Librado et al. (2021) (Ref. 1)	-	UCIAMS229403	2440	20	-748	-411	95.4	IntCal20	-580	0.951918	0.002695	3e-06	0.037729	0.00763	4e-06	6e-06	1e-06	1.3e-05	-0.00138745	-0.0003128	9.19363e-07	4.98851e-05	1.96663e-05	0.0243694	0.0173901	0.00443141	0.00230332	0	0
Librado et al. (2021) (Ref. 2)	Kent5_Kaz_m1494	DOM2	-	-	-	-	1.77127	1.47055	Kent, Kazakhstan (settlement, Bronze Age Begazy-Dandybaev Culture, 14th-10th centuries BCE)	49.2026	75.9407	-1494	-	H	M	Yes	0	1	Librado et al. (2021) (Ref. 1)	-	UCIAMS199289	3245	15	-1535	-1452	95.4	IntCal20	-1494	0.951918	0.002695	3e-06	0.037729	0.00763	4e-06	6e-06	1e-06	1.3e-05	-0.00138745	-0.0003128	9.19363e-07	4.98851e-05	1.96663e-05	0.0355187	0.0169224	0.0091692	0.00889212	0	0
Librado et al. (2021) (Ref. 2)	Besta6_Kaz_m661	DOM2	-	-	-	-	1.78199	1.4171	Bestamak, Kazakhstan (Pit 183, skull 1, 2013, 17047)	51.5756	64.7245	-661	-	H	M	Yes	0	1	Librado et al. (2021) (Ref. 1)	-	UCIAMS199638	2510	20	-776	-545	95.4	IntCal20	-661	0.951918	0.002695	3e-06	0.037729	0.00763	4e-06	6e-06	1e-06	1.3e-05	-0.00138745	-0.0003128	9.19363e-07	4.98851e-05	1.96663e-05	0.0388038	0.016598	0.00869102	0.00824304	0.00515618	0
Librado et al. (2021) (Ref. 2)	AC7970_Tur_m290	DOM2	-	-	-	-	0.808467	0.674116	Acemhöyük, Türkiye	38.4112	33.8357	-290	-	H	M	Yes	0	1	Librado et al. (2021) (Ref. 1)	-	UCIAMS199632	2225	20	-378	-202	95.4	IntCal20	-290	0.951918	0.002695	3e-06	0.037729	0.00763	4e-06	6e-06	1e-06	1.3e-05	-0.00138745	-0.0003128	9.19363e-07	4.98851e-05	1.96663e-05	0.0479286	0.0222839	0.0200945	0	0.00472888	0
Librado et al. (2021) (Ref. 2)	AC9016_Tur_m1900	DOM2	-	-	-	-	1.14541	0.938414	Acemhöyük, Türkiye	38.4112	33.8357	-1900	-	H	M	No	0	0	Supplementary Information	Dating inferred from archaeological Context and/or associated radiocarbon dates	-	-	-	-	-	-	-	-1900	0.951918	0.002695	3e-06	0.037729	0.00763	4e-06	6e-06	1e-06	1.3e-05	-0.00138745	-0.0003128	9.19363e-07	4.98851e-05	1.96663e-05	0.0572334	0.0177488	0.0161258	0.0231205	0	0
Schubert et al. (2014) (Ref. 148)	CGG10022_Rus_m40610	ELEN	-	-	-	-	23.7491	20.8901	Taymir, Russia (Natural depression, Upper Paleolithic)	73.046	109.708	-40610	-	H	F	Yes	0	1	Orlando et al. (2013) (Ref. XXX)	-	UBA16478	38565	602	-41180	-40040	95.4	IntCal20	-40610	0	0.277577	0.303926	0.010213	7e-06	0.408271	0	3e-06	1e-06	0.00332168	-0.000460941	-0.000558176	0.000736991	0.000273035	0.00541804	0.00230272	0.00197469	0	0	0
Schubert et al. (2014) (Ref. 148)	CGG10023_Rus_m14170	ELEN	-	-	-	-	6.46488	5.61762	Taymir, Russia (Natural depression, Upper Paleolithic)	73.046	109.708	-14170	-	H	M	Yes	0	1	Orlando et al. (2013) (Ref. XXX)	-	UBA16479	13389	52	-14352	-13988	95.4	IntCal20	-14170	2e-06	0.278642	0.291673	0.0108	4e-06	0.418862	9e-06	5e-06	3e-06	0.00338585	-0.000463991	-0.000594683	0.000767805	0.000232995	0.0243768	0.0167448	0.00594365	0	0	0
Librado et al. (2021) (Ref. 2)	Arz15_Rus_m650	DOM2	-	-	-	-	6.47421	5.55088	Arzhan II, Russia (burial site, Iron Age, Early Scythian Culture, 7th century BCE)	52.095947*	93.7087169*	-650	-	H	M	No	0	0	Supplementary Information	Dating inferred from archaeological Context and/or associated radiocarbon dates	-	-	-	-	-	-	-	-650	0.951918	0.002695	3e-06	0.037729	0.00763	4e-06	6e-06	1e-06	1.3e-05	-0.00138745	-0.0003128	9.19363e-07	4.98851e-05	1.96663e-05	0.0233017	0.0150405	0.00727451	0	0	0
Librado et al. (2021) (Ref. 2)	Arz1x14_Rus_m800	DOM2	-	-	-	-	2.85696	2.35532	Arzhan I, Russia (burial site, Iron Age, Early Scythian Culture)	52.061944*	93.597222*	-800	-	H	M	No	0	0	Supplementary Information	Dating inferred from archaeological Context and/or associated radiocarbon dates	-	-	-	-	-	-	-	-800	0.951918	0.002695	3e-06	0.037729	0.00763	4e-06	6e-06	1e-06	1.3e-05	-0.00138745	-0.0003128	9.19363e-07	4.98851e-05	1.96663e-05	0.0302853	0.0175857	0.0101192	0.00241406	0	0
Librado et al. (2015) (Ref. 120)	Batagai_Rus_m3136	ELEN	-	-	-	-	14.6028	12.7357	Batagai, Russia (Natural depression)	67.567	134.767	-3136	-	H	M	Yes	0	1	Librado et al. (2015) (Ref. 100)	-	Gr50842	4450	35	-3337	-2935	95.4	IntCal20	-3136	7e-06	0.253633	0.035609	5.5e-05	2e-05	0.70999	3e-05	0.000627	3e-05	0.00491939	-0.000827377	-0.00100466	0.00056528	0.000437809	0.0789043	0.0453897	0.0222737	0.00499833	0.00482943	0
Librado et al. (2021) (Ref. 2)	Bi5x1_Rus_m625	DOM2	-	-	-	-	1.50721	1.22341	Bijke-V, Russia (settlement, Iron Age Biyke Culture, 2nd half of 7th century BCE)	51.1645	86.1394	-625	-	H	M	No	0	0	Librado et al. (2021) (Ref. 1)	Dating inferred from archaeological Context and/or associated radiocarbon dates	-	-	-	-	-	-	-	-625	0.951918	0.002695	3e-06	0.037729	0.00763	4e-06	6e-06	1e-06	1.3e-05	-0.00138745	-0.0003128	9.19363e-07	4.98851e-05	1.96663e-05	0.0318221	0.0182439	0.00988621	0.00241436	0	0
Librado et al. (2021) (Ref. 2)	BPTDG1_Fra_m12493	LPNFR	-	-	-	-	1.03711	0.771816	Tureau des Gardes 6, France (Magdalenian site, Bølling-Allerød interstadial period)	48.3872	3.00765	-12493	-	H	M	Yes	0	1	Bignon 2008 (Ref. XXX)	-	Ly6988	12290	90	-12896	-12090	95.4	IntCal20	-12493*	3.7e-05	0.185187	0.549333	4.3e-05	0.264391	6.2e-05	0.000907	9e-06	3.2e-05	0.00110459	-0.000397209	0.000163914	-0.000134887	-0.000218858	0.0240355	0.0159123	0.00288729	0.00345888	0	0
Librado et al. (2021) (Ref. 2)	CD2017_Tur_m4532	NEOANA	-	-	-	-	0.166967	0.131382	Çadır Höyük, Türkiye (settlement, Middle Eneolithic)	39.6768	35.1436	-4532	-	H	F	Yes	0	1	Librado et al. (2021) (Ref. 1)	-	UCIAMS229411	5700	25	-4607	-4456	95.4	IntCal20	-4532	0.092916	0.055702	0.086535	0.273693	0.49104	8.6e-05	2.2e-05	4e-06	2e-06	0.000709004	-8.70377e-05	-6.06801e-05	-0.000760875	0.000523612	0.570901	0.336015	0.229699	0.0044981	0	0
Librado et al. (2021) (Ref. 2)	CFo02_Spa_m5180	IBE	-	-	-	-	0.746409	0.585093	Cova Fosca, Spain (settlement, Early Neolithic)	40.4202	-0.12547	-5180	-	H	F	Yes	0	1	Librado et al. (2021) (Ref. 1)	-	UCIAMS229416	6220	25	-5299	-5060	95.4	IntCal20	-5180	0.063943	0.260017	1.3e-05	1.3e-05	0.026265	0.649738	2e-06	4e-06	0	0.0042849	-0.00151869	-0.00030823	-0.000948185	0.000165054	0.395249	0.215821	0.145342	0.026639	0.00472103	0
Librado et al. (2021) (Ref. 2)	Chalk1_UK_m865	DOM2	-	-	-	-	0.25079	0.193314	Chalk Hill, United Kingdom (settlement, Late Bronze Age)	51.3306	1.38966	-865	-	H	M	Yes	0	1	Librado et al. (2021) (Ref. 1)	-	UCIAMS223192	2725	15	-907	-822	95.4	IntCal20	-865	0.951918	0.002695	3e-06	0.037729	0.00763	4e-06	6e-06	1e-06	1.3e-05	-0.00138745	-0.0003128	9.19363e-07	4.98851e-05	1.96663e-05	0.399062	0.245871	0.137605	0.00891514	0.00561048	0
Librado et al. (2021) (Ref. 2)	Chalk3_UK_m474	DOM2	-	-	-	-	0.418209	0.323249	Chalk Hill, United Kingdom (settlement, Late Bronze Age)	51.3306	1.38966	-474	-	H	M	Yes	0	1	Librado et al. (2021) (Ref. 1)	-	UCIAMS223193	2410	15	-541	-406	95.4	IntCal20	-474	0.951918	0.002695	3e-06	0.037729	0.00763	4e-06	6e-06	1e-06	1.3e-05	-0.00138745	-0.0003128	9.19363e-07	4.98851e-05	1.96663e-05	0.133365	0.105194	0.0215043	0.00531695	0	0
Librado et al. (2021) (Ref. 2)	Closeau3_Fra_m10400	LPNFR	-	-	-	-	1.37258	1.01071	Le Closeau, France (Final Upper Paleolithic site)	48.8719	2.15714	-10400	-	H	M	No	0	0	Librado et al. (2021) (Ref. 1)	Dating inferred from archaeological Context and/or associated radiocarbon dates	-	-	-	-	-	-	-	-10400	4e-06	0.207755	0.596864	1.3e-05	0.193573	5e-06	0.00177	1.4e-05	4e-06	0.0012001	-0.000392803	0.00018394	-0.000118096	-0.000287872	0.0282378	0.0136136	0.00681014	0.00680217	0	0
Librado et al. (2021) (Ref. 2)	DaAn01_Rus_m1883	DOM2	-	-	-	-	0.607002	0.494447	Potapovka, Russia (burial site, Late Bronze Age, Potapovka culture, 2,025-1,740 cal BCE)	53.658	50.6684	-1883	-	H	F	No	0	0	Librado et al. (2021) (Ref. 1)	Dating inferred from archaeological Context and/or associated radiocarbon dates	-	-	-	-	-	-	-	-1883	0.951918	0.002695	3e-06	0.037729	0.00763	4e-06	6e-06	1e-06	1.3e-05	-0.00138745	-0.0003128	9.19363e-07	4.98851e-05	1.96663e-05	0.0537243	0.0377166	0.0146634	0	0	0
Librado et al. (2021) (Ref. 2)	Div9_Rus_m15059	Div9	-	-	-	-	0.247588	0.194308	Divnogor'ye 9, Russia (settlement, Bølling-Allerød interval)	50.9632	39.295	-15059	-	H	F	Yes	0	1	Librado et al. (2021) (Ref. 1)	-	UCIAMS223194	13990	30	-15166	-14952	95.4	IntCal20	-15059	0.059629	0.051375	0.26171	0.180538	0.446698	2.1e-05	1.8e-05	3e-06	7e-06	0.000524396	-0.000153192	6.68512e-06	-3.05249e-05	0.000383925	0.439166	0.266684	0.161583	0.00914242	0	0
Librado et al. (2021) (Ref. 2)	DJM613x1_Dan_m2994	FBPWC	-	-	-	-	0.430724	0.353317	Ginnerup, Denmark (settlement, Neolithic - transition between Funnel Beaker and Pitted Ware Cultures)	56.4113	10.7448	-2994	-	H	F	Yes	0	1	Librado et al. (2021) (Ref. 1)	-	UCIAMS224903	4370	20	-3076	-2912	95.4	IntCal20	-2994	0.018826	0.197753	0.193534	8e-06	0.589855	1.6e-05	6e-06	1e-06	0	0.00157316	-0.00057106	0.000835993	0.000279448	-0.00012049	0.325382	0.136459	0.123219	0.0541126	0.0093079	0
Librado et al. (2021) (Ref. 2)	Rus30x31_Rus_m3435	ELEN	-	-	-	-	2.89672	2.29615	Yukagir, Russia (thawing deposit, Mid-Holocene)	72.6909	142.822	-3435	-	H	F	Yes	0	1	Chernova et al. (2015) (Ref. XXX)	-	GrA540209	4630	35	-3516	-3353	95.4	IntCal20	-3434.5	1.7e-05	0.272563	0.410747	0.034492	2.7e-05	0.282142	1e-06	4e-06	4e-06	0.00273682	-0.000397959	-0.000513236	0.000574623	0.000241201	0.42775	0.144204	0.184671	0.0845994	0.00522115	0.007131
Librado et al. (2021) (Ref. 2)	Etiolles4_Fra_m13759	LPNFR	-	-	-	-	5.60059	4.19783	Etiolles, France (Magdalenian site, Bølling-Allerød interstadial period)	48.6332	2.46592	-13759	-	H	F	Yes	0	1	Librado et al. (2021) (Ref. 1)	-	UCIAMS218226	13100	45	-13922	-13596	95.4	IntCal20	-13759	0.017281	0.271832	0.660358	9e-06	0.049856	8e-06	0.000409	0.000176	6.9e-05	0.00149744	-0.000405002	0.000211578	0.00011437	-0.000495126	0.0124478	0.00636025	0.00252253	0.00329092	0	0
Librado et al. (2021) (Ref. 2)	Etiolles6_Fra_m13608	LPNFR	-	-	-	-	3.14979	2.32628	Etiolles, France (Magdalenian site, Bølling-Allerød interstadial period)	48.6332	2.46592	-13608	-	H	F	Yes	0	1	Librado et al. (2021) (Ref. 1)	-	UCIAMS218227	13010	45	-13798	-13418	95.4	IntCal20	-13608	1.4e-05	0.220352	0.609041	4e-06	0.169671	1.8e-05	0.000744	5e-06	0.000151	0.001241	-0.000367917	0.000234764	-7.15849e-06	-0.000462985	0.0125621	0.00522515	0.00372915	0.00329092	0	0
Librado et al. (2021) (Ref. 2)	Etiolles7_Fra_m13815	LPNFR	-	-	-	-	1.41712	1.05676	Etiolles, France (Magdalenian site, Bølling-Allerød interstadial period)	48.6332	2.46592	-13815	-	H	F	Yes	0	1	Librado et al. (2021) (Ref. 1)	-	UCIAMS218228	13135	40	-13969	-13661	95.4	IntCal20	-13815	1.9e-05	0.181774	0.567433	9e-06	0.248933	5e-06	0.001808	1.7e-05	1e-06	0.00107085	-0.000382044	0.000171095	-0.000149992	-0.000292606	0.013899	0.00658126	0.0065827	0	0	0
Librado et al. (2021) (Ref. 2)	Etiolles8_Fra_m13693	LPNFR	-	-	-	-	1.64908	1.2554	Etiolles, France (Magdalenian site, Bølling-Allerød interstadial period)	48.6332	2.46592	-13693	-	H	M	No	0	0	Librado et al. (2021) (Ref. 1)	Dating inferred from archaeological Context and/or associated radiocarbon dates%	-	-	-	-	-	-	-	-13693	7e-06	0.232433	0.63261	8e-06	0.133983	2.7e-05	0.000813	0.000106	1.3e-05	0.00131973	-0.000390655	0.000149974	-0.000126764	-0.000341858	0.00916098	0.00673449	0.00175539	0	0	0
Librado et al. (2021) (Ref. 2)	Fetusx9m_Spa_m475	DOM2	-	-	-	-	8.22813	6.37065	Els Vilars, Spain (fortified settlement, 500-450 BCE)	41,568644*	0,953647*	-475	-	H	M	No	0	0	Librado et al. (2021) (Ref. 1)	Dating inferred from archaeological Context and/or associated radiocarbon dates	-	-	-	-	-	-	-	-475	0.951918	0.002695	3e-06	0.037729	0.00763	4e-06	6e-06	1e-06	1.3e-05	-0.00138745	-0.0003128	9.19363e-07	4.98851e-05	1.96663e-05	0.0311266	0.0161202	0.0102594	0.00472485	0	0
Librado et al. (2021) (Ref. 2)	Ganx10_Mon_m989	DOM2	-	-	-	-	1.80827	1.42147	Ganga-Tsagaan Ereg, Mongolia (burial site, Iron Age Deer Stone Complex, 1st halft of 8th century BCE)	49.5729	103.252	-989	-	H	M	Yes	1	0	Librado et al. (2021) (Ref. 1)	-	UCIAMS263863	2840	15	-1049	-928	95.4	IntCal20	-988.5	0.951918	0.002695	3e-06	0.037729	0.00763	4e-06	6e-06	1e-06	1.3e-05	-0.00138745	-0.0003128	9.19363e-07	4.98851e-05	1.96663e-05	0.0323197	0.0246793	0.00673112	0	0	0
Librado et al. (2021) (Ref. 2)	Ganx4_Mon_m775	DOM2	-	-	-	-	0.738523	0.580259	Ganga-Tsagaan Ereg, Mongolia (burial site, Iron Age Deer Stone Complex, 1st halft of 8th century BCE)	49.5729	103.252	-775	-	H	F	No	0	0	Librado et al. (2021) (Ref. 1)	Dating inferred from archaeological Context and/or associated radiocarbon dates	-	-	-	-	-	-	-	-775	0.951918	0.002695	3e-06	0.037729	0.00763	4e-06	6e-06	1e-06	1.3e-05	-0.00138745	-0.0003128	9.19363e-07	4.98851e-05	1.96663e-05	0.0434518	0.0307216	0.0057052	0.00493663	0	0
Librado et al. (2021) (Ref. 2)	Gral10_Fra_m18924	LPSFR	-	-	-	-	1.6199	1.24817	Igue du Gral, France (natural trap cave, Palaeolithic)	44.499	1.69223	-18924	-	H	F	No	0	0	Librado et al. (2021) (Ref. 1)	Dating inferred from archaeological Context and/or associated radiocarbon dates	-	-	-	-	-	-	-	-18924	1.2e-05	0.286934	0.603183	1.5e-05	3e-06	0.109817	2.5e-05	8e-06	3e-06	0.00197321	-0.000593602	1.34308e-05	-0.000135674	-0.000345876	0.0380945	0.01321	0.0165717	0.00713113	0	0
Librado et al. (2021) (Ref. 2)	Gral13_Fra_m16500	LPSFR	-	-	-	-	3.99924	3.14087	Igue du Gral, France (natural trap cave, Palaeolithic)	44.499	1.69223	-16500	-	H	M*	Yes	0	1	Librado et al. (2021) (Ref. 1)	-	UCIAMS218230	15120	60	-16699	-16301	95.4	IntCal20	-16500	1.3e-05	0.296372	0.560629	4.4e-05	0	0.142899	2e-06	1.4e-05	2.4e-05	0.00220936	-0.000555901	4.70191e-05	3.05665e-05	-0.00039249	0.0280102	0.00596813	0.0131253	0	0	0.00787904
Librado et al. (2021) (Ref. 2)	Gral14_Fra_m21655	LPSFR	-	-	-	-	2.75081	2.12897	Igue du Gral, France (natural trap cave, Palaeolithic)	44.499	1.69223	-21655	-	H	M	Yes	0	1	Librado et al. (2021) (Ref. 1)	-	UCIAMS218231	19660	90	-21909	-21401	95.4	IntCal20	-21655	1.1e-05	0.279682	0.669867	1.9e-05	3.1e-05	0.050201	7.1e-05	4e-05	7.7e-05	0.00169203	-0.00046766	2.84834e-05	8.50125e-06	-0.000377491	0.112809	0.00530834	0.0127348	0.0140567	0.0106624	0.0694065
Librado et al. (2021) (Ref. 2)	Gral1_Fra_m16101	LPSFR	-	-	-	-	1.68481	1.33649	Igue du Gral, France (natural trap cave, Palaeolithic)	44.499	1.69223	-16101	-	H	F*	Yes	0	1	Librado et al. (2021) (Ref. 1)	-	UCIAMS218229	14730	50	-16263	-15938	95.4	IntCal20	-16101	1.2e-05	0.288088	0.59355	1.2e-05	9e-06	0.118321	7e-06	0	0	0.00201577	-0.000588259	-6.04954e-05	-8.17766e-05	-0.000327439	0.0118411	0.00833412	0.00285182	0	0	0
Librado et al. (2021) (Ref. 2)	Gral2_Fra_m18924	LPSFR	-	-	-	-	2.30536	1.81661	Igue du Gral, France (natural trap cave, Palaeolithic)	44.499	1.69223	-18924	-	H	F	No	0	0	Librado et al. (2021) (Ref. 1)	Dating inferred from archaeological Context and/or associated radiocarbon dates	-	-	-	-	-	-	-	-18924	1.1e-05	0.289163	0.550938	5e-06	3e-06	0.159869	0	8e-06	4e-06	0.00220582	-0.000659913	9.39423e-06	-6.01289e-05	-0.000399832	0.0362678	0.0174402	0.0157982	0.00252334	0	0
Librado et al. (2021) (Ref. 2)	Gral3_Fra_m16024	LPSFR	-	-	-	-	1.29119	1.02154	Igue du Gral, France (natural trap cave, Palaeolithic)	44.499	1.69223	-16024	-	H	F	Yes	1	0	Librado et al. (2021) (Ref. 1)	-	UCIAMS263096	14640	35	-16194	-15854	95.4	IntCal20	-16024	0.031932	0.297994	0.611907	5.4e-05	6e-06	0.058012	8.6e-05	4e-06	2e-06	0.00181388	-0.000531349	9.22869e-05	5.23493e-06	-0.000374772	0.03214	0.0100358	0.00677969	0.00488827	0	0.00979329
Librado et al. (2021) (Ref. 2)	Gral4_Fra_m18924	LPSFR	-	-	-	-	2.75081	1.64118	Igue du Gral, France (natural trap cave, Palaeolithic)	44.499	1.69223	-18924	-	H	F	No	0	0	Librado et al. (2021) (Ref. 1)	Dating inferred from archaeological Context and/or associated radiocarbon dates	-	-	-	-	-	-	-	-18924	0.02306	0.287002	0.655417	5e-06	1.1e-05	0.034373	1.3e-05	0.000108	1e-05	0.00165413	-0.000497444	0.000117982	-2.8582e-06	-0.000420879	0.0353643	0.0100406	0.00932523	0.00499739	0	0.00979222
Librado et al. (2021) (Ref. 2)	Gral5_Fra_m18924	LPSFR	-	-	-	-	1.41709	1.08304	Igue du Gral, France (natural trap cave, Palaeolithic)	44.499	1.69223	-18924	-	H	F	No	0	0	Librado et al. (2021) (Ref. 1)	Dating inferred from archaeological Context and/or associated radiocarbon dates	-	-	-	-	-	-	-	-18924	0.013289	0.285344	0.620771	8e-06	1.1e-05	0.080573	4e-06	0	2e-06	0.00182083	-0.000608729	-4.62998e-06	-0.000161962	-0.00032094	0.0607796	0.00778682	0.0116004	0.0148813	0.00630236	0.0198513
Librado et al. (2021) (Ref. 2)	Gral6_Fra_m14826	LPSFR	-	-	-	-	2.71193	2.16063	Igue du Gral, France (natural trap cave, Palaeolithic)	44.499	1.69223	-14826	-	H	M	Yes	1	0	Librado et al. (2021) (Ref. 1)	-	UCIAMS263097	13815	35	-15006	-14646	95.4	IntCal20	-14826	1e-06	0.292064	0.569622	1e-06	1.3e-05	0.138283	9e-06	2e-06	7e-06	0.00213418	-0.000585647	-7.92185e-06	1.46389e-06	-0.000346566	0.0115805	0.00361887	0.00727144	0	0	0
Librado et al. (2021) (Ref. 2)	Gral7_Fra_m19670	LPSFR	-	-	-	-	3.1498	2.48661	Igue du Gral, France (natural trap cave, Palaeolithic)	44.499	1.69223	-19670	-	H	M	Yes	1	0	Librado et al. (2021) (Ref. 1)	-	UCIAMS218232	17770	70	-19941	-19398	95.4	IntCal20	-19669.5	3e-06	0.289426	0.5561	3e-06	3e-06	0.154455	8e-06	0	1e-06	0.00218705	-0.000589899	-4.14556e-05	3.45127e-06	-0.000379129	0.0232747	0.00804766	0.0122626	0.00263369	0	0
Librado et al. (2021) (Ref. 2)	Gral8_Fra_m16791	LPSFR	-	-	-	-	1.4947	1.14919	Igue du Gral, France (natural trap cave, Palaeolithic)	44.499	1.69223	-16791	-	H	F	Yes	1	0	Librado et al. (2021) (Ref. 1)	-	UCIAMS263098	15405	35	-16865	-16716	95.4	IntCal20	-16790.5	1e-05	0.286294	0.60851	2e-06	1.7e-05	0.105153	1e-06	2e-06	9e-06	0.00194115	-0.000584497	-2.5428e-06	-0.000134135	-0.000308222	0.0421254	0.0115161	0.0102682	0.0137188	0.00570559	0
Librado et al. (2021) (Ref. 2)	Gral9_Fra_m20713	LPSFR	-	-	-	-	2.87583	2.22138	Igue du Gral, France (natural trap cave, Palaeolithic)	44.499	1.69223	-20713	-	H	M	Yes	1	0	Librado et al. (2021) (Ref. 1)	-	UCIAMS263864	18700	80	-20952	-20474	95.4	IntCal20	-20713	4e-06	0.277398	0.683782	9e-06	1.5e-05	0.037483	0.001237	4.8e-05	2.2e-05	0.00163628	-0.000474827	6.77252e-05	-1.32972e-05	-0.00032577	0.0112638	0.00636016	0.00454843	0	0	0
Librado et al. (2021) (Ref. 2)	Hantx9_Mon_m956	DOM2	-	-	-	-	2.00571	1.53845	Khantain-tov, Mongolia (burial site, Iron Age Deer Stone Complex, 1st halft of 8th century BCE)	49.5611	103.243	-956	-	H	F	Yes	1	0	Librado et al. (2021) (Ref. 1)	-	UCIAMS262799	2800	20	-1011	-901	95.4	IntCal20	-956	0.951918	0.002695	3e-06	0.037729	0.00763	4e-06	6e-06	1e-06	1.3e-05	-0.00138745	-0.0003128	9.19363e-07	4.98851e-05	1.96663e-05	0.0281244	0.0136386	0.00976588	0.00384232	0	0
Librado et al. (2021) (Ref. 2)	Hasanlu2327_Ira_m768	DOM2	-	-	-	-	0.948047	0.739445	Tepe Hasanlu, Iran (fortified settlement, Iron Age)	37.0045	45.4588	-768	-	H	M	No	0	0	Librado et al. (2021) (Ref. 1)	Dating inferred from archaeological Context and/or associated radiocarbon dates	-	-	-	-	-	-	-	-768	0.951918	0.002695	3e-06	0.037729	0.00763	4e-06	6e-06	1e-06	1.3e-05	-0.00138745	-0.0003128	9.19363e-07	4.98851e-05	1.96663e-05	0.0472223	0.0354681	0.0112044	0	0	0
Librado et al. (2021) (Ref. 2)	Hasanlu3398_Ira_m768	DOM2	-	-	-	-	1.33997	1.09902	Tepe Hasanlu, Iran (fortified settlement, Iron Age)	37.0045	45.4588	-768	-	H	F	No	0	0	Librado et al. (2021) (Ref. 1)	Dating inferred from archaeological Context and/or associated radiocarbon dates	-	-	-	-	-	-	-	-768	0.951918	0.002695	3e-06	0.037729	0.00763	4e-06	6e-06	1e-06	1.3e-05	-0.00138745	-0.0003128	9.19363e-07	4.98851e-05	1.96663e-05	0.0275275	0.0211121	0.00493652	0	0	0
Librado et al. (2021) (Ref. 2)	Hasanlu368_Ira_m878	DOM2	-	-	-	-	2.17899	1.80798	Tepe Hasanlu, Iran (fortified settlement, Iron Age)	37.0045	45.4588	-878	-	H	M	Yes	0	1	Librado et al. (2021) (Ref. 1)	-	UCIAMS182693	2745	20	-928	-827	95.4	IntCal20	-878	0.951918	0.002695	3e-06	0.037729	0.00763	4e-06	6e-06	1e-06	1.3e-05	-0.00138745	-0.0003128	9.19363e-07	4.98851e-05	1.96663e-05	0.0378044	0.0216044	0.0100429	0	0.00504876	0
Librado et al. (2021) (Ref. 2)	HasanluV31E_Ira_m768	DOM2	-	-	-	-	2.45376	1.98502	Tepe Hasanlu, Iran (fortified settlement, Iron Age)	37.0045	45.4588	-768	-	H	M	No	0	0	Librado et al. (2021) (Ref. 1)	Dating inferred from archaeological Context and/or associated radiocarbon dates	-	-	-	-	-	-	-	-768	0.951918	0.002695	3e-06	0.037729	0.00763	4e-06	6e-06	1e-06	1.3e-05	-0.00138745	-0.0003128	9.19363e-07	4.98851e-05	1.96663e-05	0.0369959	0.0233642	0.0132776	0	0	0
Librado et al. (2021) (Ref. 2)	KB212_Rus_m29656	URAL	-	-	-	-	1.68588	1.31845	Kostenki, Russia (settlement, Upper Palaeolithic)	51.376	39.071	-29656	-	H	M	Yes	0	1	-	-	UCIAMS218234	27640	240	-30111	-29201	95.4	IntCal20	-29656	7e-06	0.125323	0.583135	0.134385	0.154188	1.3e-05	0.002932	7e-06	1.2e-05	0.00076876	-0.00014367	-8.22877e-05	3.58943e-05	2.10535e-05	0.00501276	0.00416785	0	0	0	0
Librado et al. (2021) (Ref. 2)	Logx1_Rus_INF	LPSWSIB	-	-	-	-	0.943842	0.761776	Hyena's Lair, Russia (cave, Late Pleistocene, Infinite radiocarbon dating)	51.1703	82.968	>49900 BP	-	H	M	Yes	0	1	-	-	UCIAMS224887	>49900 BP	-	-	-	95.4	IntCal20	>49900 BP	3.3e-05	0.223392	0.658621	0.10487	2.3e-05	0.011642	0.001398	1.6e-05	5e-06	0.00129495	-0.000183209	-0.000330747	0.00010227	0.000155726	0.060455	0.0129568	0.0088132	0.00968302	0.00511533	0.0228343
Librado et al. (2021) (Ref. 2)	Logx3_Rus_INF	LPSWSIB	-	-	-	-	1.11523	0.900871	Hyena's Lair, Russia (cave, Late Pleistocene, Infinite radiocarbon dating)	51.1703	82.968	>52200 BP	-	H	F	Yes	0	1	-	-	UCIAMS224888	>52200 BP	-	-	-	95.4	IntCal20	>52200 BP	4e-06	0.233155	0.651533	0.103103	5e-06	0.010889	0.001281	2.2e-05	7e-06	0.00136492	-0.00014817	-0.000328648	0.000185548	0.000105806	0.0320673	0.00728733	0.00727507	0.0102109	0.00584083	0
Librado et al. (2021) (Ref. 2)	LR18x12_Rus_m2995	RepinAdmix	-	-	-	-	0.53455	0.444732	Repin Khutor, Russia (settlement, Eneolithic/Bronze Age Repin Culture)	49.2156	43.9046	-2995	-	H	M	Yes	0	1	-	-	UCIAMS223191	4375	15	-3074	-2916	95.4	IntCal20	-2995	0.524828	0.00081	0.127108	0.139721	0.2075	1.4e-05	8e-06	2e-06	7e-06	-0.000559031	-0.000183809	-0.000177852	-8.46735e-05	0.000227567	0.0303684	0.0233604	0.00329143	0.00252339	0	0
Librado et al. (2021) (Ref. 2)	LR18x15_Rus_m2763	TURG	-	-	-	-	4.94318	4.03907	Turganik, Russia (settlement, Bronze Age Yamnaya Culture)	52.8038	53.7936	-2763	-	H	F	Yes	0	1	-	-	UCIAMS218276	4185	30	-2889	-2636	95.4	IntCal20	-2762.5	0.56803	6e-06	0.080472	0.302202	0.049273	7e-06	1e-06	5e-06	7e-06	-0.000747361	0.00018511	-0.000125499	-0.000222492	0.000200256	0.00692087	0.00648691	0	0	0	0
Librado et al. (2021) (Ref. 2)	LR18x4_Rus_m1844	DOM2	-	-	-	-	0.476296	0.399334	Noviye Kluchi III, Russia (cemetery, Bronze Age Pokrovka Culture)	53.3389	51.87	-1844	-	H	F	Yes	0	1	-	-	UCIAMS218273	3525	30	-1938	-1750	95.4	IntCal20	-1844	0.951918	0.002695	3e-06	0.037729	0.00763	4e-06	6e-06	1e-06	1.3e-05	-0.00138745	-0.0003128	9.19363e-07	4.98851e-05	1.96663e-05	0.0794184	0.0549605	0.0202015	0.00241651	0	0
Librado et al. (2021) (Ref. 2)	M17x174_Mon_m1145	DOM2	-	-	-	-	0.45554	0.373746	Zunii Gol, Mongolia (Khuvsgul, Zunii Gol, K3 F42; burial site, Late Bronze Age Deer Stone Complex)	49.3094	99.8497	-1145	-	H	M	Yes	0	1	Fitzhugh & Bayarsaikhan (2010) (Ref. XXX)	-	Beta272759	2950	40	-1273	-1016	95.4	IntCal20	-1145	0.951918	0.002695	3e-06	0.037729	0.00763	4e-06	6e-06	1e-06	1.3e-05	-0.00138745	-0.0003128	9.19363e-07	4.98851e-05	1.96663e-05	0.0400464	0.0281889	0.0111974	0	0	0
Librado et al. (2021) (Ref. 2)	Mon9_Mon_m1048	DOM2	-	-	-	-	2.44106	1.90619	Monostoyn-Nuga (burial site, Early Iron Age Deer Stone Complex)	49.5533	103.278	-1048***	-	H	F	No	0	0	Librado et al. (2021) (Ref. 1)	Dating inferred from archaeological Context and/or associated radiocarbon dates%	-	-	-	-	-	-	-	-1048*	0.951918	0.002695	3e-06	0.037729	0.00763	4e-06	6e-06	1e-06	1.3e-05	-0.00138745	-0.0003128	9.19363e-07	4.98851e-05	1.96663e-05	0.0290388	0.0179868	0.00955115	0	0	0
Librado et al. (2021) (Ref. 2)	Novoil1_Kaz_m1832	DOM2	-	-	-	-	4.48612	3.72352	Novoil’inovskiy 2, Kazhakstan (cemetery, Bronze Age Petrovka Culture)	52.6402	62.761	-1832	-	H	M	No	0	0	Librado et al. (2021) (Ref. 1)	Dating inferred from archaeological Context and/or associated radiocarbon dates	-	-	-	-	-	-	-	-1832	0.951918	0.002695	3e-06	0.037729	0.00763	4e-06	6e-06	1e-06	1.3e-05	-0.00138745	-0.0003128	9.19363e-07	4.98851e-05	1.96663e-05	0.0184095	0.0127849	0.00197446	0.00263263	0	0
Librado et al. (2021) (Ref. 2)	Novoil2_Kaz_m1832	DOM2	-	-	-	-	3.43833	2.81491	Novoil’inovskiy 2, Kazhakstan (cemetery, Bronze Age Petrovka Culture)	52.6402	62.761	-1832	-	H	F	No	0	0	Librado et al. (2021) (Ref. 1)	Dating inferred from archaeological Context and/or associated radiocarbon dates	-	-	-	-	-	-	-	-1832	0.951918	0.002695	3e-06	0.037729	0.00763	4e-06	6e-06	1e-06	1.3e-05	-0.00138745	-0.0003128	9.19363e-07	4.98851e-05	1.96663e-05	0.0285359	0.0175469	0.00845009	0.00252313	0	0
Librado et al. (2021) (Ref. 2)	P9392_UK_m12666	LPNFR	-	-	-	-	1.15975	0.901857	Kents cavern, United Kingdom (cave, Upper Palaeolithic)	50.4677	-3.50267	-12666	-	H	M	Yes	0	1	Librado et al. (2021) (Ref. 1)	-	UCIAMS218287	12440	40	-12972	-12360	95.4	IntCal20	-12666	2e-06	0.214737	0.60295	4e-06	0.181925	1.2e-05	0.000203	0.000143	2.7e-05	0.00122056	-0.000410632	0.00018993	-6.64178e-05	-0.00028719	0.0335487	0.00932222	0.00859835	0	0	0.0143787
Librado et al. (2021) (Ref. 2)	PLKaz1_Pol_m1550	DOM2	-	-	-	-	1.20361	1.01652	Kazimierza Wielka 6, Poland (settlement, Early Bronze Age Trzciniec Culture, 16th century BCE)	50.2741	20.4654	-1550	-	H	M	No	0	0	Librado et al. (2021) (Ref. 1)	Dating inferred from archaeological Context and/or associated radiocarbon dates	-	-	-	-	-	-	-	-1550	0.951918	0.002695	3e-06	0.037729	0.00763	4e-06	6e-06	1e-06	1.3e-05	-0.00138745	-0.0003128	9.19363e-07	4.98851e-05	1.96663e-05	0.0296685	0.0208244	0.00763256	0	0	0
Librado et al. (2021) (Ref. 2)	PLKaz3_Pol_m1550	DOM2	-	-	-	-	3.15965	2.56924	Kazimierza Wielka 6, Poland (settlement, Early Bronze Age Trzciniec Culture, 16th century BCE)	50.2741	20.4654	-1550	-	H	M*	No	0	0	Librado et al. (2021) (Ref. 1)	Dating inferred from archaeological Context and/or associated radiocarbon dates	-	-	-	-	-	-	-	-1550	0.951918	0.002695	3e-06	0.037729	0.00763	4e-06	6e-06	1e-06	1.3e-05	-0.00138745	-0.0003128	9.19363e-07	4.98851e-05	1.96663e-05	0.0387692	0.0167938	0.0147876	0.00659167	0	0
Librado et al. (2021) (Ref. 2)	PLKaz4_Pol_m1550	DOM2	-	-	-	-	2.181	1.83461	Kazimierza Wielka 6, Poland (settlement, Early Bronze Age Trzciniec Culture, 16th century BCE)	50.2741	20.4654	-1550	-	H	M	No	0	0	Librado et al. (2021) (Ref. 1)	Dating inferred from archaeological Context and/or associated radiocarbon dates	-	-	-	-	-	-	-	-1550	0.951918	0.002695	3e-06	0.037729	0.00763	4e-06	6e-06	1e-06	1.3e-05	-0.00138745	-0.0003128	9.19363e-07	4.98851e-05	1.96663e-05	0.0435607	0.023583	0.00674619	0.00715283	0.0059302	0
Librado et al. (2021) (Ref. 2)	PLKaz5_Pol_m1550	DOM2	-	-	-	-	2.20899	1.80835	Kazimierza Wielka 6, Poland (settlement, Early Bronze Age Trzciniec Culture, 16th century BCE)	50.2741	20.4654	-1550	-	H	M	No	0	0	Librado et al. (2021) (Ref. 1)	Dating inferred from archaeological Context and/or associated radiocarbon dates	-	-	-	-	-	-	-	-1550	0.951918	0.002695	3e-06	0.037729	0.00763	4e-06	6e-06	1e-06	1.3e-05	-0.00138745	-0.0003128	9.19363e-07	4.98851e-05	1.96663e-05	0.0217559	0.015337	0.00598096	0	0	0
Librado et al. (2021) (Ref. 2)	PLKaz6_Pol_m1550	DOM2	-	-	-	-	2.75449	2.25548	Kazimierza Wielka 6, Poland (settlement, Early Bronze Age Trzciniec Culture, 16th century BCE)	50.2741	20.4654	-1550	-	H	F	No	0	0	Librado et al. (2021) (Ref. 1)	Dating inferred from archaeological Context and/or associated radiocarbon dates	-	-	-	-	-	-	-	-1550	0.951918	0.002695	3e-06	0.037729	0.00763	4e-06	6e-06	1e-06	1.3e-05	-0.00138745	-0.0003128	9.19363e-07	4.98851e-05	1.96663e-05	0.0225452	0.0149263	0.00739023	0	0	0
Librado et al. (2021) (Ref. 2)	PLMoz1x1_Pol_m3801	FBPOL	-	-	-	-	0.999005	0.82811	Mozgawa 1-3, Poland (settlement, Eneolithic Funnel Beaker Culture)	50.4438	20.5185	-3801	-	H	M	Yes	0	1	Librado et al. (2021) (Ref. 1)	-	UCIAMS218294	5005	30	-3945	-3656	95.4	IntCal20	-3801	3e-05	0.073029	0.159393	0.020929	0.746593	4e-06	5e-06	7e-06	9e-06	0.000809845	-0.000254285	0.000657145	0.000144832	2.6951e-05	0.0378704	0.0267844	0.00702267	0.002869	0	0
Der Sarkissian et al. (2015) (Ref. 147)	SB293_NA_Modern	PRZW (Przewalski, Botai-related)	-	-	-	-	18.6315	16.7587	-	-	-	-	-	H	M	No	0	0	-	-	-	-	-	-	-	-	-	Modern	9e-06	0.097293	0	0.892713	1.6e-05	0.009947	5e-06	6e-06	1e-05	0.00124424	0.00145041	-0.000285275	-1.56701e-05	2.20295e-05	0.180771	0.0239709	0.0347171	0.046704	0.016314	0.057886
Der Sarkissian et al. (2015) (Ref. 147)	SB533_NA_Modern	PRZW (Przewalski, Botai-related)	-	-	-	-	19.5557	17.6115	-	-	-	-	-	H	M	No	0	0	-	-	-	-	-	-	-	-	-	Modern	2.4e-05	0.110257	2.9e-05	0.871322	7e-06	0.018338	6e-06	9e-06	7e-06	0.0013893	0.00146372	-0.00039474	-9.86564e-05	-5.26199e-05	0.281129	0.0232923	0.0382314	0.052307	0.0450934	0.121957
Gaunitz et al. (2018) (Ref. 7; label Ridala_Rid1_2717); Librado et al. (2021) (Ref. 2)	Rid1_Est_m639	DOM2	-	-	-	-	6.98626	5.67627	Ridala, Estonia (fortified settlement, Late Bronze Age, 800-600 BCE)	58.4552	23.0326	-639	-	H	M	Yes	1	0	-	-	UCIAMS262650	2475	15	-758	-520	95.4	IntCal20	-639	0.951918	0.002695	3e-06	0.037729	0.00763	4e-06	6e-06	1e-06	1.3e-05	-0.00138745	-0.0003128	9.19363e-07	4.98851e-05	1.96663e-05	0.0198447	0.0162831	0.00296236	0	0	0
Librado et al. (2021) (Ref. 2)	Rid2_Est_m700	DOM2	-	-	-	-	6.48647	5.27955	Ridala, Estonia (fortified settlement, Late Bronze Age, 800-600 BCE)	58.4552	23.0326	-700	-	H	M	No	0	0	Librado et al. (2021) (Ref. 1)	Dating inferred from archaeological Context and/or associated radiocarbon dates	-	-	-	-	-	-	-	-700	0.951918	0.002695	3e-06	0.037729	0.00763	4e-06	6e-06	1e-06	1.3e-05	-0.00138745	-0.0003128	9.19363e-07	4.98851e-05	1.96663e-05	0.05317	0.0213123	0.0123575	0.0035468	0	0.0150417
Librado et al. (2021) (Ref. 2)	ROCAS10_Rom_m4309	ENEOROM	-	-	-	-	1.79891	1.35692	Căscioarele, Romania (settlement, Gumelnița Culture)	44.1273	26.4696	-4309	-	H	F	Yes	0	1	Librado et al. (2021) (Ref. 1)	-	UCIAMS199267	5475	20	-4357	-4261	95.4	IntCal20	-4309	0.569341	2e-06	0.12566	2.4e-05	0.303067	7e-06	0.00176	0.000132	6e-06	-0.000802704	-0.00038351	0.000412887	-9.8208e-05	0.00037514	0.136838	0.0351526	0.0429477	0.0213335	0.0149546	0.021566
Librado et al. (2021) (Ref. 2)	RONPC06_Rom_m34801	RONPC06	-	-	-	-	2.03685	1.55124	Nandru Peștera Curată, Romania (Cave, Upper Palaeolithic)	45.8079	22.8122	-34801	-	H	M	Yes	0	1	Librado et al. (2021) (Ref. 1)	-	UCIAMS199236	32260	330	-35532	-34069	95.4	IntCal20	-34801	1e-06	0.113256	0.539743	0.095	0.249642	3e-05	0.002322	4e-06	2e-06	0.000732757	-0.000202933	1.28731e-05	-5.63529e-05	-3.12043e-05	0.0198722	0.0128987	0.0056637	0	0	0
Librado et al. (2021) (Ref. 2)	R17x2_Rus_INF	ELEN	-	-	-	-	2.3089	1.97701	Yana, Russia (natural depression, Late Pleistocene, Infinite radiocarbon dating)	70.7236	135.413	>51700 BP	-	H	M	Yes	0	1	Librado et al. (2021) (Ref. 1)	-	UCIAMS199284	>51700	-	-	-	95.4	IntCal20	>51700 BP	2e-06	0.232661	0.024954	7e-06	3e-06	0.732427	0.008084	0.001859	1e-06	0.00579447	-0.00131542	-0.00108429	-0.000382113	0.000581484	0.155848	0.115004	0.0344533	0	0.00438785	0
Librado et al. (2021) (Ref. 2)	R17x3_Rus_INF	ELEN	-	-	-	-	1.95429	1.6783	Yana, Russia (natural depression, Late Pleistocene, Infinite radiocarbon dating)	70.7236	135.413	>51700 BP	-	H	M	Yes	0	1	Librado et al. (2021) (Ref. 1)	-	UCIAMS199625	>51700	-	-	-	95.4	IntCal20	>51700 BP	1e-06	0.257259	0.069793	0.000162	4.8e-05	0.672475	4.7e-05	0.000185	3.1e-05	0.00452632	-0.000804034	-0.000781431	0.000430707	0.000521227	0.0635518	0.0476232	0.0122867	0.00219426	0	0
Librado et al. (2021) (Ref. 2)	R17x5_Rus_INF	ELEN	-	-	-	-	2.18167	1.87394	Yana, Russia (natural depression, Late Pleistocene, Infinite radiocarbon dating)	70.7236	135.413	>51700 BP	-	H	F	Yes	0	1	Librado et al. (2021) (Ref. 1)	-	UCIAMS199629	>51700	-	-	-	95.4	IntCal20	>51700 BP	1.1e-05	0.253657	0.055395	0.003609	3.6e-05	0.686855	0.000176	2.3e-05	0.000237	0.00458475	-0.000864296	-0.000879743	0.000476147	0.000619411	0.0536483	0.0269627	0.0132524	0.00219476	0	0.00856383
Librado et al. (2021) (Ref. 2)	R17x6_Rus_m28567	ELEN	-	-	-	-	2.51413	2.16474	Yana, Russia (natural depression, Late Pleistocene)	70.7236	135.413	-28567	-	H	F	Yes	0	1	Librado et al. (2021) (Ref. 1)	-	UCIAMS199630	26240	180	-28972	-28161	95.4	IntCal20	-28567	1e-05	0.262946	0.116432	0.013496	6.9e-05	0.606932	5e-05	6.1e-05	2e-06	0.00419989	-0.000683159	-0.000778221	0.000647475	0.000361018	0.0164633	0.00701858	0.0057052	0.00266775	0	0
Librado et al. (2021) (Ref. 2)	RN58_Rus_m2758	TURG	-	-	-	-	2.71007	2.16727	Turganik, Russia (settlement, Bronze Age Yamnaya Culture)	52.8038	53.7936	-2758	-	H	F	Yes	0	1	Librado et al. (2021) (Ref. 1)	-	UCIAMS199648	4165	20	-2879	-2636	95.4	IntCal20	-2758	0.669864	1.8e-05	0.061687	0.267754	1.6e-05	1.2e-05	0.000568	3.7e-05	4.5e-05	-0.00104381	0.000231155	-9.04163e-05	-0.000214804	0.000207719	0.0084561	0.00802214	0	0	0	0
Librado et al. (2021) (Ref. 2)	Shid1_Kaz_m10458	Shid1	-	-	-	-	1.79463	1.3702	Shiderty III, Kazakhstan (settlement, debated stratigraphy and age)	51.6393	74.6549	-10458	-	H	M	Yes	0	1	Librado et al. (2021) (Ref. 1)	-	UCIAMS199653	10475	30	-10669	-10247	95.4	IntCal20	-10458	2e-06	0.099432	0.50117	0.39586	3.2e-05	3e-05	0.003455	9e-06	1.2e-05	0.000687858	0.00029599	-0.000361698	0.000107618	-6.17316e-05	0.0186806	0.0155249	0.00197538	0	0	0
Librado et al. (2021) (Ref. 2)	Sho1x2_Rus_m10778	Sho1x2	-	-	-	-	1.14208	0.909464	Sholma-1, Russia (settlement, Mesolithic, Ust-Kama Culture)	55.8833	47.4917	-10778	-	H	M	Yes	1	0	-	-	UCIAMS262800	10740	30	-10802	-10753	95.4	IntCal20	-10777.5	0.050705	0.011572	0.425738	0.189243	0.308668	0.008302	0.005756	1.3e-05	2e-06	0.000226296	-3.37435e-05	-1.09526e-05	2.73459e-05	0.000305296	0.0353035	0.0152083	0.0125075	0.0024137	0.00460797	0
Librado et al. (2021) (Ref. 2)	Spain38_Spa_m2040	IBE	-	-	-	-	0.549805	0.428797	El Acequión, Spain (settlement, Bronze Age)	39.0244	-2.02806	-2040	-	H	F	Yes	0	1	Librado et al. (2021) (Ref. 1)	-	UCIAMS190009	3650	15	-2129	-1951	95.4	IntCal20	-2040	0.06943	0.259438	6e-06	1.5e-05	0.024071	0.647032	2e-06	6e-06	1e-06	0.00425613	-0.00157542	-0.000233484	-0.000761532	5.99425e-05	0.218664	0.15655	0.0514524	0.00949894	0	0
Librado et al. (2021) (Ref. 2)	Spain39_Spa_m1968	IBE	-	-	-	-	1.81912	1.53532	El Acequión, Spain (settlement, Bronze Age)	39.0244	-2.02806	-1968	-	H	M	Yes	0	1	Librado et al. (2021) (Ref. 1)	-	UCIAMS190010	3620	20	-2035	-1900	95.4	IntCal20	-1968	2e-06	0.241644	1e-06	4e-06	0	0.743081	0.014013	5e-06	0.001249	0.00595885	-0.00183094	-0.000211524	-0.00129063	-0.000261015	0.0801045	0.0429007	0.0242473	0.0112603	0	0
Librado et al. (2021) (Ref. 2)	SV19x22_Tun_m660	DOM2	-	-	-	-	0.520722	0.416066	Althiburos, Tunisia (settlement, Iron Age Middle Numidian period)	35.8734	8.78621	-660	-	H	M	Yes	0	1	Librado et al. (2021) (Ref. 1)	-	UCIAMS224891	2505	20	-775	-544	95.4	IntCal20	-660	0.951918	0.002695	3e-06	0.037729	0.00763	4e-06	6e-06	1e-06	1.3e-05	-0.00138745	-0.0003128	9.19363e-07	4.98851e-05	1.96663e-05	0.0741219	0.0487343	0.0244163	0	0	0
Librado et al. (2021) (Ref. 2)	UE2275x2_Spa_m2758	IBE	-	-	-	-	3.32597	2.50344	Cantorella, Spain (settlement, Final Neolithic/Eneolithic)	41.5528	1.03944	-2758	-	H	F	Yes	0	1	Librado et al. (2021) (Ref. 1)	-	UCIAMS190006	4165	20	-2879	-2636	95.4	IntCal20	-2758	0.030025	0.249497	9e-06	2e-06	1.7e-05	0.720217	3e-05	4e-05	0.000164	0.00460276	-0.00143626	-0.000462138	-0.000679006	-0.000359119	0.122871	0.048943	0.0284214	0.0189035	0.0121063	0.0129617
Librado et al. (2021) (Ref. 2)	Ukr11_Ukr_m4185	Ukr11	-	-	-	-	0.188059	0.144683	Semenovka 1, Ukraine (settlement, Eneolithic Dereivka Culture)	46.8689	35.4331	-4185	-	H	F	Yes	0	1	Librado et al. (2021) (Ref. 1)	-	UCIAMS224904	5340	20	-4315	-4054	95.4	IntCal20	-4185	0.546461	1.9e-05	0.272158	7.6e-05	0.174668	0.000141	0.006474	3e-06	0	-0.000737007	-0.000413631	6.39501e-05	-0.000179675	0.000350737	0.558231	0.281976	0.24858	0.0262231	0	0
Librado et al. (2021) (Ref. 2)	Ushx9_Rus_m1082	DOM2	-	-	-	-	1.40204	1.12603	Ushgiin Uvur, Mongolia (burial site, Bronze Age Deer Stone Complex 11th-7th century BCE)	49.6556	99.9271	-1082***	-	H	M	No	0	0	Librado et al. (2021) (Ref. 1)	Dating inferred from archaeological Context and/or associated radiocarbon dates%	-	-	-	-	-	-	-	-1082*	0.951918	0.002695	3e-06	0.037729	0.00763	4e-06	6e-06	1e-06	1.3e-05	-0.00138745	-0.0003128	9.19363e-07	4.98851e-05	1.96663e-05	0.0301971	0.016137	0.00802685	0.00581589	0	0
Librado et al. (2021) (Ref. 2)	Vert311_Bel_m34314	Vert311	-	-	-	-	3.24624	2.99455	Goyet, Belgium (cave, Upper Palaeolithic)	50.4467	5.00911	-34314	-	H	F	Yes	0	1	Librado et al. (2021) (Ref. 1)	-	UCIAMS182689	31930	360	-35104	-33524	95.4	IntCal20	-34314	6e-06	0.274056	0.667944	8e-06	1e-06	0.057892	2.4e-05	6.8e-05	1e-06	0.00169933	-0.000379825	-0.000162106	0.00011745	-0.000317612	0.00645506	0.003838	0.00186486	0	0	0
Librado et al. (2021) (Ref. 2)	Zam9_Por_m2559	IBE	-	-	-	-	1.62965	1.27767	Zambujal, Portugal (fortified settlement, Eneolithic Bell Beaker Culture)	39.0744	-9.2857	-2559	-	H	M	Yes	0	1	Librado et al. (2021) (Ref. 1)	-	UCIAMS199281	4050	15	-2628	-2490	95.4	IntCal20	-2559	0.037675	0.252911	1.1e-05	1.9e-05	1.7e-05	0.709002	8.3e-05	0.000254	2.6e-05	0.00460861	-0.00152334	-0.000388728	-0.000763632	-0.000262465	0.180031	0.0798532	0.0555535	0.0325585	0.00954924	0
Librado et al. (2021) (Ref. 2); Gaunitz et al. (2018) (Ref. 7; label Borly4_PAVH8_4978)	PAVH8_Kaz_m2961	BORL (Botai-related)	-	-	-	-	12.0895	9.73067	Borly 4, Kazakhstan (home 1 nr IX)	51.8247	77.9451	-2961	-	H	M	Yes	0	1	Librado et al. (2021) (Ref. 1)	-	UCIAMS182880	4350	15	-3012	-2909	95.4	IntCal20	-2961	1.7e-05	0.032018	0.027508	0.940395	4.4e-05	6e-06	0	5e-06	8e-06	0.000652664	0.00120908	-2.18427e-07	2.86635e-05	-0.000204147	0.00959987	0.00603283	0.00355206	0	0	0
Vershinina et al. (2021) (Ref. 61)	YG188_Can_m26132	LPNAMR	-	-	-	-	24.2429	20.7806	Klondike, Canada (Irish Gulch; YG 188.42/YT03-40)	63.896	-139.3	-26131.5	-	H	F	Yes	0	1	Vershinina et al. 2021 (Ref. 136)	-	LLNL166312	23920	100	-26440	-25823	95.4	IntCal20	-26131.5	2.4e-05	0.000158	9.7e-05	1.9e-05	4.4e-05	0.003685	0.995967	0	4e-06	-	-	-	-	-	0.0361338	0.0267138	0.00370965	0.00418735	0	0
Andersson et al. (2012) (Ref. 155)	P5782_Ice_Modern	DOM2 (Icelandic)	-	-	-	-	31.4223	28.1072	-	-	-	-	-	H	M	No	0	0	-	-	-	-	-	-	-	-	-	Modern	0.951918	0.002695	3e-06	0.037729	0.00763	4e-06	6e-06	1e-06	1.3e-05	-0.00138745	-0.0003128	9.19363e-07	4.98851e-05	1.96663e-05	0.069368	0.0408363	0.0229167	0	0.0051928	0
Cosgrove et al. (2020) (Ref. 152)	UFLCU3903_NA_Modern	DOM2 (Thoroughbred)	-	-	-	-	19.9024	18.6709	-	-	-	-	-	H	F	No	0	0	-	-	-	-	-	-	-	-	-	Modern	0.951918	0.002695	3e-06	0.037729	0.00763	4e-06	6e-06	1e-06	1.3e-05	-0.00138745	-0.0003128	9.19363e-07	4.98851e-05	1.96663e-05	0.382376	0.0398333	0.0593428	0.0800104	0.0439617	0.15862
Cosgrove et al. (2020) (Ref. 152)	UFLCU3475_NA_Modern	DOM2 (Thoroughbred)	-	-	-	-	19.091	18.0037	-	-	-	-	-	H	M	No	0	0	-	-	-	-	-	-	-	-	-	Modern	0.951918	0.002695	3e-06	0.037729	0.00763	4e-06	6e-06	1e-06	1.3e-05	-0.00138745	-0.0003128	9.19363e-07	4.98851e-05	1.96663e-05	0.359025	0.0422954	0.0699751	0.0609076	0.0677048	0.11727
Cosgrove et al. (2020) (Ref. 152)	QH140018_NA_Modern	DOM2 (Arabian)	-	-	-	-	20.7942	19.5153	-	-	-	-	-	H	M	No	0	0	-	-	-	-	-	-	-	-	-	Modern	0.951918	0.002695	3e-06	0.037729	0.00763	4e-06	6e-06	1e-06	1.3e-05	-0.00138745	-0.0003128	9.19363e-07	4.98851e-05	1.96663e-05	0.382376	0.0398333	0.0593428	0.0800104	0.0439617	0.15862
Cosgrove et al. (2020) (Ref. 152)	QH140009_NA_Modern	DOM2 (Arabian)	-	-	-	-	17.877	16.8201	-	-	-	-	-	H	F	No	0	0	-	-	-	-	-	-	-	-	-	Modern	0.951918	0.002695	3e-06	0.037729	0.00763	4e-06	6e-06	1e-06	1.3e-05	-0.00138745	-0.0003128	9.19363e-07	4.98851e-05	1.96663e-05	0.359025	0.0422954	0.0699751	0.0609076	0.0677048	0.11727
Cosgrove et al. (2020) (Ref. 152)	UFL948_NA_Modern	DOM2 (Arabian)	-	-	-	-	21.0369	19.8241	-	-	-	-	-	H	M	No	0	0	-	-	-	-	-	-	-	-	-	Modern	0.951918	0.002695	3e-06	0.037729	0.00763	4e-06	6e-06	1e-06	1.3e-05	-0.00138745	-0.0003128	9.19363e-07	4.98851e-05	1.96663e-05	0.324009	0.0470449	0.0757444	0.0504293	0.0513773	0.098185
Cosgrove et al. (2020) (Ref. 152)	UFLCU2446_NA_Modern	DOM2 (Standardbred)	-	-	-	-	22.0993	20.7803	-	-	-	-	-	H	F	No	0	0	-	-	-	-	-	-	-	-	-	Modern	0.951918	0.002695	3e-06	0.037729	0.00763	4e-06	6e-06	1e-06	1.3e-05	-0.00138745	-0.0003128	9.19363e-07	4.98851e-05	1.96663e-05	0.138717	0.0252411	0.0400047	0.0321995	0.0158098	0.0245736
Cosgrove et al. (2020) (Ref. 152)	UFLCU1406_NA_Modern	DOM2 (Standardbred)	-	-	-	-	20.365	19.1345	-	-	-	-	-	H	F	No	0	0	-	-	-	-	-	-	-	-	-	Modern	0.951918	0.002695	3e-06	0.037729	0.00763	4e-06	6e-06	1e-06	1.3e-05	-0.00138745	-0.0003128	9.19363e-07	4.98851e-05	1.96663e-05	0.17573	0.0249726	0.032816	0.0273453	0.0224365	0.0667478
Der Sarkissian et al. (2015) (Ref. 147)	SB339_NA_Modern	PRZW (Przewalski, Botai-related)	-	-	-	-	22.1492	20.0148	-	-	-	-	-	H	F	No	0	0	-	-	-	-	-	-	-	-	-	Modern	7.1e-05	0.077253	3.3e-05	0.908641	3.4e-05	0.013894	3e-05	3.4e-05	1e-05	0.00110654	0.00137474	-0.000278932	-5.37985e-05	1.72313e-05	0.19912	0.028201	0.0419812	0.0346347	0.0249061	0.0676145
Der Sarkissian et al. (2015) (Ref. 147)	KB3879_NA_Modern	PRZW (Przewalski, Botai-related)	-	-	-	-	22.048	19.9269	-	-	-	-	-	H	F	No	0	0	-	-	-	-	-	-	-	-	-	Modern	2.2e-05	0.096366	4e-06	0.89283	4.6e-05	0.010651	2.2e-05	5.1e-05	9e-06	0.00123321	0.00148952	-0.000260991	4.0221e-05	-8.41825e-05	0.265034	0.0270558	0.0324693	0.0457844	0.0196758	0.13857
Der Sarkissian et al. (2015) (Ref. 147)	D2631_NA_Modern	PRZW (Przewalski, Botai-related)	-	-	-	-	23.8353	21.3766	-	-	-	-	-	H	F	No	0	0	-	-	-	-	-	-	-	-	-	Modern	1e-06	0.080271	4e-06	0.886905	8e-06	0.032802	5e-06	3e-06	0	0.0011734	0.0013175	-0.000400202	-8.8288e-05	9.11204e-05	0.252859	0.0263773	0.0520786	0.0527846	0.0585802	0.0626025
Der Sarkissian et al. (2015) (Ref. 147)	KB7754_NA_Modern	DOM2 (Mongolian)	-	-	-	-	18.8499	17.0135	-	-	-	-	-	H	M	No	0	0	-	-	-	-	-	-	-	-	-	Modern	0.951918	0.002695	3e-06	0.037729	0.00763	4e-06	6e-06	1e-06	1.3e-05	-0.00138745	-0.0003128	9.19363e-07	4.98851e-05	1.96663e-05	0.128591	0.0113047	0.0143745	0.0235767	0.0114976	0.0678219
Do et al. (2014) (Ref. 150)	D2629_Mon_Modern	DOM2 (Mong)	-	-	-	-	30.5304	27.3958	-	-	-	-	-	H	F	No	0	0	-	-	-	-	-	-	-	-	-	Modern	0.951918	0.002695	3e-06	0.037729	0.00763	4e-06	6e-06	1e-06	1.3e-05	-0.00138745	-0.0003128	9.19363e-07	4.98851e-05	1.96663e-05	0.0096705	0.00739031	0.000877457	0	0	0
Do et al. (2014) (Ref. 150)	D2628_Mon_Modern	DOM2 (Mong)	-	-	-	-	21.9891	19.7306	-	-	-	-	-	H	M	No	0	0	-	-	-	-	-	-	-	-	-	Modern	0.951918	0.002695	3e-06	0.037729	0.00763	4e-06	6e-06	1e-06	1.3e-05	-0.00138745	-0.0003128	9.19363e-07	4.98851e-05	1.96663e-05	0.0247193	0.00947431	0.00329203	0.0051046	0.0045341	0
Jagannathan et al. (2019) (Ref. 146)	SPH041_UK_Modern	DOM2 (Shetland)	-	-	-	-	18.9002	16.9662	-	-	-	-	-	H	F	No	0	0	-	-	-	-	-	-	-	-	-	Modern	0.951918	0.002695	3e-06	0.037729	0.00763	4e-06	6e-06	1e-06	1.3e-05	-0.00138745	-0.0003128	9.19363e-07	4.98851e-05	1.96663e-05	0.310535	0.0379598	0.0565291	0.0842583	0.0317006	0.0994982
Jagannathan et al. (2019) (Ref. 146)	SPH020_UK_Modern	DOM2 (Shetland)	-	-	-	-	20.6275	18.526	-	-	-	-	-	H	F	No	0	0	-	-	-	-	-	-	-	-	-	Modern	0.951918	0.002695	3e-06	0.037729	0.00763	4e-06	6e-06	1e-06	1.3e-05	-0.00138745	-0.0003128	9.19363e-07	4.98851e-05	1.96663e-05	0.159873	0.0416402	0.0423811	0.035414	0.0157262	0.024325
Jagannathan et al. (2019) (Ref. 146)	WP006_UK_Modern	DOM2 (Welsh)	-	-	-	-	12.9602	12.1504	-	-	-	-	-	H	F	No	0	0	-	-	-	-	-	-	-	-	-	Modern	0.951918	0.002695	3e-06	0.037729	0.00763	4e-06	6e-06	1e-06	1.3e-05	-0.00138745	-0.0003128	9.19363e-07	4.98851e-05	1.96663e-05	0.107018	0.0150242	0.0250187	0.0292441	0.0373694	0
Jagannathan et al. (2019) (Ref. 146)	TRA02_NA_Modern	DOM2 (Trakehner)	-	-	-	-	18.4376	16.5661	-	-	-	-	-	H	M	No	0	0	-	-	-	-	-	-	-	-	-	Modern	0.951918	0.002695	3e-06	0.037729	0.00763	4e-06	6e-06	1e-06	1.3e-05	-0.00138745	-0.0003128	9.19363e-07	4.98851e-05	1.96663e-05	0.166224	0.0437205	0.0484163	0.0380633	0.0153131	0.0190872
Jagannathan et al. (2019) (Ref. 146)	TRA01_NA_Modern	DOM2 (Trakehner)	-	-	-	-	9.55333	8.57039	-	-	-	-	-	H	M	No	0	0	-	-	-	-	-	-	-	-	-	Modern	0.951918	0.002695	3e-06	0.037729	0.00763	4e-06	6e-06	1e-06	1.3e-05	-0.00138745	-0.0003128	9.19363e-07	4.98851e-05	1.96663e-05	0.169466	0.0312004	0.054607	0.0425509	0.0314351	0.00860428
Jagannathan et al. (2019) (Ref. 146)	BW01_NA_Modern	DOM2 (Wurttemberg)	-	-	-	-	13.8892	12.4651	-	-	-	-	-	H	M	No	0	0	-	-	-	-	-	-	-	-	-	Modern	0.951918	0.002695	3e-06	0.037729	0.00763	4e-06	6e-06	1e-06	1.3e-05	-0.00138745	-0.0003128	9.19363e-07	4.98851e-05	1.96663e-05	0.0988051	0.0329457	0.030856	0.0240782	0.00972703	0
Jagannathan et al. (2019) (Ref. 146)	RAO310_NA_Modern	DOM2 (Swiss)	-	-	-	-	21.7752	20.3398	-	-	-	-	-	H	M	No	0	0	-	-	-	-	-	-	-	-	-	Modern	0.951918	0.002695	3e-06	0.037729	0.00763	4e-06	6e-06	1e-06	1.3e-05	-0.00138745	-0.0003128	9.19363e-07	4.98851e-05	1.96663e-05	0.117283	0.0327295	0.0476932	0.00596843	0.0105836	0.0195886
Jagannathan et al. (2019) (Ref. 146)	OLD02_NA_Modern	DOM2 (Oldenburger)	-	-	-	-	13.2917	11.9394	-	-	-	-	-	H	M	No	0	0	-	-	-	-	-	-	-	-	-	Modern	0.951918	0.002695	3e-06	0.037729	0.00763	4e-06	6e-06	1e-06	1.3e-05	-0.00138745	-0.0003128	9.19363e-07	4.98851e-05	1.96663e-05	0.0991479	0.0328792	0.0417192	0.0160477	0	0.00794103
Jagannathan et al. (2019) (Ref. 146)	WF02_NA_Modern	DOM2 (Westphalian)	-	-	-	-	13.1108	11.7759	-	-	-	-	-	H	M	No	0	0	-	-	-	-	-	-	-	-	-	Modern	0.951918	0.002695	3e-06	0.037729	0.00763	4e-06	6e-06	1e-06	1.3e-05	-0.00138745	-0.0003128	9.19363e-07	4.98851e-05	1.96663e-05	0.128454	0.0383022	0.046953	0.011966	0.0210672	0.00911045
Jagannathan et al. (2019) (Ref. 146)	HN001_NA_Modern	DOM2 (Hanoverian)	-	-	-	-	33.003	30.8564	-	-	-	-	-	H	M	No	0	0	-	-	-	-	-	-	-	-	-	Modern	0.951918	0.002695	3e-06	0.037729	0.00763	4e-06	6e-06	1e-06	1.3e-05	-0.00138745	-0.0003128	9.19363e-07	4.98851e-05	1.96663e-05	0.1026	0.0357695	0.0344443	0.0208432	0	0.00919529
Jagannathan et al. (2019) (Ref. 146)	OLD01_NA_Modern	DOM2 (Oldenburger)	-	-	-	-	15.9598	14.3261	-	-	-	-	-	H	M	No	0	0	-	-	-	-	-	-	-	-	-	Modern	0.951918	0.002695	3e-06	0.037729	0.00763	4e-06	6e-06	1e-06	1.3e-05	-0.00138745	-0.0003128	9.19363e-07	4.98851e-05	1.96663e-05	0.0781938	0.0272036	0.0325792	0.0123437	0.00450099	0
Jagannathan et al. (2019) (Ref. 146)	WF01_NA_Modern	DOM2 (Westphalian)	-	-	-	-	17.1537	15.4071	-	-	-	-	-	H	M	No	0	0	-	-	-	-	-	-	-	-	-	Modern	0.951918	0.002695	3e-06	0.037729	0.00763	4e-06	6e-06	1e-06	1.3e-05	-0.00138745	-0.0003128	9.19363e-07	4.98851e-05	1.96663e-05	0.117067	0.0275183	0.0439121	0.018589	0.0188214	0.00724401
Jagannathan et al. (2019) (Ref. 146)	HOL01_NA_Modern	DOM2 (Holsteiner)	-	-	-	-	16.4952	14.816	-	-	-	-	-	H	M	No	0	0	-	-	-	-	-	-	-	-	-	Modern	0.951918	0.002695	3e-06	0.037729	0.00763	4e-06	6e-06	1e-06	1.3e-05	-0.00138745	-0.0003128	9.19363e-07	4.98851e-05	1.96663e-05	0.118675	0.032932	0.0459284	0.0235724	0.0148566	0
Jagannathan et al. (2019) (Ref. 146)	RAO441_NA_Modern	DOM2 (Swiss)	-	-	-	-	24.2331	22.6409	-	-	-	-	-	H	M	No	0	0	-	-	-	-	-	-	-	-	-	Modern	0.951918	0.002695	3e-06	0.037729	0.00763	4e-06	6e-06	1e-06	1.3e-05	-0.00138745	-0.0003128	9.19363e-07	4.98851e-05	1.96663e-05	0.0486674	0.0209754	0.0237487	0.00274291	0	0
Jagannathan et al. (2019) (Ref. 146)	QH070_NA_Modern	DOM2 (Quarter)	-	-	-	-	23.3962	21.838	-	-	-	-	-	H	F	No	0	0	-	-	-	-	-	-	-	-	-	Modern	0.951918	0.002695	3e-06	0.037729	0.00763	4e-06	6e-06	1e-06	1.3e-05	-0.00138745	-0.0003128	9.19363e-07	4.98851e-05	1.96663e-05	0.13934	0.0295579	0.0332712	0.0300586	0.010268	0.0351694
Jagannathan et al. (2019) (Ref. 146)	UKH16_NA_Modern	DOM2 (Paint)	-	-	-	-	17.6514	16.2389	-	-	-	-	-	H	F	No	0	0	-	-	-	-	-	-	-	-	-	Modern	0.951918	0.002695	3e-06	0.037729	0.00763	4e-06	6e-06	1e-06	1.3e-05	-0.00138745	-0.0003128	9.19363e-07	4.98851e-05	1.96663e-05	0.0869171	0.0218893	0.040648	0.00921539	0.00469346	0.00990958
Jagannathan et al. (2019) (Ref. 146)	DR033_NA_Modern	DOM2 (Reitpony)	-	-	-	-	23.0943	21.5614	-	-	-	-	-	H	F	No	0	0	-	-	-	-	-	-	-	-	-	Modern	0.951918	0.002695	3e-06	0.037729	0.00763	4e-06	6e-06	1e-06	1.3e-05	-0.00138745	-0.0003128	9.19363e-07	4.98851e-05	1.96663e-05	0.0657073	0.0271898	0.0194851	0.0057528	0.00521836	0.00695409
Jagannathan et al. (2019) (Ref. 146)	AKT003_NA_Modern	DOM2 (Akhal-Teke)	-	-	-	-	15.5213	14.486	-	-	-	-	-	H	F	No	0	0	-	-	-	-	-	-	-	-	-	Modern	0.951918	0.002695	3e-06	0.037729	0.00763	4e-06	6e-06	1e-06	1.3e-05	-0.00138745	-0.0003128	9.19363e-07	4.98851e-05	1.96663e-05	0.169982	0.0261012	0.0446976	0.02886	0.0161728	0.0537519
Jagannathan et al. (2019) (Ref. 146)	AKT001_NA_Modern	DOM2 (Akhal-Teke)	-	-	-	-	21.744	20.1318	-	-	-	-	-	H	M	No	0	0	-	-	-	-	-	-	-	-	-	Modern	0.951918	0.002695	3e-06	0.037729	0.00763	4e-06	6e-06	1e-06	1.3e-05	-0.00138745	-0.0003128	9.19363e-07	4.98851e-05	1.96663e-05	0.126594	0.0303052	0.0256076	0.0229341	0.00928497	0.0377555
Jagannathan et al. (2019) (Ref. 146)	AS002_NA_Modern	DOM2 (Standardbred)	-	-	-	-	16.7572	15.6363	-	-	-	-	-	H	F	No	0	0	-	-	-	-	-	-	-	-	-	Modern	0.951918	0.002695	3e-06	0.037729	0.00763	4e-06	6e-06	1e-06	1.3e-05	-0.00138745	-0.0003128	9.19363e-07	4.98851e-05	1.96663e-05	0.122924	0.0229656	0.0303904	0.0363285	0.0108515	0.0210311
Jagannathan et al. (2019) (Ref. 146)	FM1798_NA_Modern	DOM2 (Franches-Montagnes)	-	-	-	-	20.3974	18.2906	-	-	-	-	-	H	M	No	0	0	-	-	-	-	-	-	-	-	-	Modern	0.951918	0.002695	3e-06	0.037729	0.00763	4e-06	6e-06	1e-06	1.3e-05	-0.00138745	-0.0003128	9.19363e-07	4.98851e-05	1.96663e-05	0.0753113	0.0190819	0.0310347	0.014737	0.00956536	0
Jagannathan et al. (2019) (Ref. 146)	NO180_NA_Modern	DOM2 (Noriker)	-	-	-	-	27.205	25.414	-	-	-	-	-	H	M	No	0	0	-	-	-	-	-	-	-	-	-	Modern	0.951918	0.002695	3e-06	0.037729	0.00763	4e-06	6e-06	1e-06	1.3e-05	-0.00138745	-0.0003128	9.19363e-07	4.98851e-05	1.96663e-05	0.116063	0.0221638	0.0343109	0.0204091	0.0267811	0.0116388
Jagannathan et al. (2019) (Ref. 146)	HF0003_NA_Modern	DOM2 (Haflinger)	-	-	-	-	22.9005	21.3854	-	-	-	-	-	H	F	No	0	0	-	-	-	-	-	-	-	-	-	Modern	0.951918	0.002695	3e-06	0.037729	0.00763	4e-06	6e-06	1e-06	1.3e-05	-0.00138745	-0.0003128	9.19363e-07	4.98851e-05	1.96663e-05	0.138649	0.0203187	0.0414576	0.0291903	0.0294223	0.0178845
Jonsson et al. (2014) (Ref. 153)	Esom_Zoo_Modern	DONKEY	-	-	-	-	19.435	17.2636	-	-	-	-	-	D	F	No	0	0	-	-	-	-	-	-	-	-	-	Modern	4e-06	6e-06	3e-06	4e-06	5e-06	0	7e-06	7e-06	0.999963	-	-	-	-	-	0.391918	0.0367382	0.0346528	0.0421572	0.0446093	0.233012
Jun et al. (2014) (Ref. 160)	Marw_Ind_Modern	DOM2 (Marwari)	-	-	-	-	27.1571	24.3663	-	-	-	-	-	H	M	No	0	0	-	-	-	-	-	-	-	-	-	Modern	0.951918	0.002695	3e-06	0.037729	0.00763	4e-06	6e-06	1e-06	1.3e-05	-0.00138745	-0.0003128	9.19363e-07	4.98851e-05	1.96663e-05	0.157174	0.0350958	0.0433406	0.0101119	0.0253774	0.0426408
Lee et al. (2018) (Ref. 155)	SAMN01057172_Kor_Modern	DOM2 (Jeju)	-	-	-	-	18.5086	16.5975	-	-	-	-	-	H	M	No	0	0	-	-	-	-	-	-	-	-	-	Modern	0.951918	0.002695	3e-06	0.037729	0.00763	4e-06	6e-06	1e-06	1.3e-05	-0.00138745	-0.0003128	9.19363e-07	4.98851e-05	1.96663e-05	0.141047	0.0136557	0.0172601	0.0222105	0.00886455	0.0783127
Librado et al. (2015) (Ref. 120)	Yak7_Yak_Modern	DOM2 (Yakutian)	-	-	-	-	20.9546	18.916	-	-	-	-	-	H	F	No	0	0	-	-	-	-	-	-	-	-	-	Modern	0.951918	0.002695	3e-06	0.037729	0.00763	4e-06	6e-06	1e-06	1.3e-05	-0.00138745	-0.0003128	9.19363e-07	4.98851e-05	1.96663e-05	0.0868092	0.022012	0.0448258	0	0.0119776	0.0076099
Librado et al. (2015) (Ref. 120)	Yak2_Yak_Modern	DOM2 (Yakutian)	-	-	-	-	17.7226	16.0059	-	-	-	-	-	H	F	No	0	0	-	-	-	-	-	-	-	-	-	Modern	0.951918	0.002695	3e-06	0.037729	0.00763	4e-06	6e-06	1e-06	1.3e-05	-0.00138745	-0.0003128	9.19363e-07	4.98851e-05	1.96663e-05	0.0375932	0.0143523	0.0116795	0.00505324	0.00607996	0
Liu et al. (2019) (Ref. 154)	PS6_NA_Modern	PRZW (Przewalski, Botai-related)	-	-	-	-	13.6441	12.6784	-	-	-	-	-	H	F	No	0	0	-	-	-	-	-	-	-	-	-	Modern	8.8e-05	0.0848	6e-06	0.891575	6.4e-05	0.023437	1.8e-05	9e-06	3e-06	0.00119424	0.00128857	-0.0003445	-4.69094e-05	0.000132021	0.196041	0.0236977	0.0435424	0.0410712	0.00955016	0.0775475
Liu et al. (2019) (Ref. 154)	NQ9916_Chi_Modern	DOM2 (Ningqiang Shaanxi)	-	-	-	-	14.4173	13.4425	-	-	-	-	-	H	F	No	0	0	-	-	-	-	-	-	-	-	-	Modern	0.951918	0.002695	3e-06	0.037729	0.00763	4e-06	6e-06	1e-06	1.3e-05	-0.00138745	-0.0003128	9.19363e-07	4.98851e-05	1.96663e-05	0.0417723	0.0218477	0.0142844	0	0.00504668	0
Liu et al. (2019) (Ref. 154)	JC5_Chi_Modern	DOM2 (Jianchang)	-	-	-	-	19.7995	18.394	-	-	-	-	-	H	F	No	0	0	-	-	-	-	-	-	-	-	-	Modern	0.951918	0.002695	3e-06	0.037729	0.00763	4e-06	6e-06	1e-06	1.3e-05	-0.00138745	-0.0003128	9.19363e-07	4.98851e-05	1.96663e-05	0.0287108	0.0215413	0.0026875	0.00351361	0	0
Liu et al. (2019) (Ref. 154)	NM2_Tib_Modern	DOM2 (NiMu)	-	-	-	-	9.30197	8.73156	-	-	-	-	-	H	F	No	0	0	-	-	-	-	-	-	-	-	-	Modern	0.951918	0.002695	3e-06	0.037729	0.00763	4e-06	6e-06	1e-06	1.3e-05	-0.00138745	-0.0003128	9.19363e-07	4.98851e-05	1.96663e-05	0.0180797	0.0125031	0.00471842	0	0	0
Liu et al. (2019) (Ref. 154)	JZ4_Tib_Modern	DOM2 (Jiangzi)	-	-	-	-	10.5926	9.91664	-	-	-	-	-	H	M	No	0	0	-	-	-	-	-	-	-	-	-	Modern	0.951918	0.002695	3e-06	0.037729	0.00763	4e-06	6e-06	1e-06	1.3e-05	-0.00138745	-0.0003128	9.19363e-07	4.98851e-05	1.96663e-05	0.0267352	0.0131922	0.00922262	0.00318149	0	0
Liu et al. (2019) (Ref. 154)	NM21_Tib_Mordern	DOM2 (NiMu)	-	-	-	-	9.26056	8.70519	-	-	-	-	-	H	F	No	0	0	-	-	-	-	-	-	-	-	-	Modern	0.951918	0.002695	3e-06	0.037729	0.00763	4e-06	6e-06	1e-06	1.3e-05	-0.00138745	-0.0003128	9.19363e-07	4.98851e-05	1.96663e-05	0.0331584	0.0159476	0.00941704	0.00746863	0	0
Liu et al. (2019) (Ref. 154)	LKZ22_Tib_Modern	DOM2 (Langkazi)	-	-	-	-	15.2411	14.1989	-	-	-	-	-	H	F	No	0	0	-	-	-	-	-	-	-	-	-	Modern	0.951918	0.002695	3e-06	0.037729	0.00763	4e-06	6e-06	1e-06	1.3e-05	-0.00138745	-0.0003128	9.19363e-07	4.98851e-05	1.96663e-05	0.041896	0.0151354	0.0136213	0.00482769	0	0.00669495
Liu et al. (2019) (Ref. 154)	MZH24_Tib_Modern	DOM2 (Mozhugong)	-	-	-	-	9.48759	8.92488	-	-	-	-	-	H	F	No	0	0	-	-	-	-	-	-	-	-	-	Modern	0.951918	0.002695	3e-06	0.037729	0.00763	4e-06	6e-06	1e-06	1.3e-05	-0.00138745	-0.0003128	9.19363e-07	4.98851e-05	1.96663e-05	0.0230296	0.015652	0.00680174	0	0	0
Liu et al. (2019) (Ref. 154)	MZH22_Tib_Modern	DOM2 (Mozhugong)	-	-	-	-	8.88696	8.34942	-	-	-	-	-	H	F	No	0	0	-	-	-	-	-	-	-	-	-	Modern	0.951918	0.002695	3e-06	0.037729	0.00763	4e-06	6e-06	1e-06	1.3e-05	-0.00138745	-0.0003128	9.19363e-07	4.98851e-05	1.96663e-05	0.0188029	0.0153524	0.00318149	0	0	0
Liu et al. (2019) (Ref. 154)	NM20_Tib_Modern	DOM2 (NiMu)	-	-	-	-	10.7002	10.0337	-	-	-	-	-	H	F	No	0	0	-	-	-	-	-	-	-	-	-	Modern	0.951918	0.002695	3e-06	0.037729	0.00763	4e-06	6e-06	1e-06	1.3e-05	-0.00138745	-0.0003128	9.19363e-07	4.98851e-05	1.96663e-05	0.0221632	0.0143241	0.00746	0	0	0
Liu et al. (2019) (Ref. 154)	MZH21_Tib_Modern	DOM2 (Mozhugong)	-	-	-	-	8.66288	8.13214	-	-	-	-	-	H	F	No	0	0	-	-	-	-	-	-	-	-	-	Modern	0.951918	0.002695	3e-06	0.037729	0.00763	4e-06	6e-06	1e-06	1.3e-05	-0.00138745	-0.0003128	9.19363e-07	4.98851e-05	1.96663e-05	0.0226122	0.0145778	0.00504833	0.00224245	0	0
Liu et al. (2019) (Ref. 154)	JZ3_Tib_Modern	DOM2 (Jiangzi)	-	-	-	-	10.4772	9.79669	-	-	-	-	-	H	M	No	0	0	-	-	-	-	-	-	-	-	-	Modern	0.951918	0.002695	3e-06	0.037729	0.00763	4e-06	6e-06	1e-06	1.3e-05	-0.00138745	-0.0003128	9.19363e-07	4.98851e-05	1.96663e-05	0.0380623	0.0174431	0.0101093	0.00373405	0.00599557	0
Liu et al. (2019) (Ref. 154)	JZ2_Tib_Modern	DOM2 (Jiangzi)	-	-	-	-	10.142	9.47109	-	-	-	-	-	H	F	No	0	0	-	-	-	-	-	-	-	-	-	Modern	0.951918	0.002695	3e-06	0.037729	0.00763	4e-06	6e-06	1e-06	1.3e-05	-0.00138745	-0.0003128	9.19363e-07	4.98851e-05	1.96663e-05	0.0161395	0.00950312	0.006406	0	0	0
Liu et al. (2019) (Ref. 154)	DT3_Chi_Modern	DOM2 (Datong)	-	-	-	-	10.229	9.58094	-	-	-	-	-	H	M	No	0	0	-	-	-	-	-	-	-	-	-	Modern	0.951918	0.002695	3e-06	0.037729	0.00763	4e-06	6e-06	1e-06	1.3e-05	-0.00138745	-0.0003128	9.19363e-07	4.98851e-05	1.96663e-05	0.0187706	0.0104127	0.00361992	0.00417479	0	0
Liu et al. (2019) (Ref. 154)	DT28_Chi_Modern	DOM2 (Datong)	-	-	-	-	10.1813	9.52309	-	-	-	-	-	H	F	No	0	0	-	-	-	-	-	-	-	-	-	Modern	0.951918	0.002695	3e-06	0.037729	0.00763	4e-06	6e-06	1e-06	1.3e-05	-0.00138745	-0.0003128	9.19363e-07	4.98851e-05	1.96663e-05	0.0848869	0.0129019	0.0137885	0.0181358	0.00581475	0.0322078
Liu et al. (2019) (Ref. 154)	DT12_Chi_Modern	DOM2 (Datong)	-	-	-	-	10.5923	9.92013	-	-	-	-	-	H	M	No	0	0	-	-	-	-	-	-	-	-	-	Modern	0.951918	0.002695	3e-06	0.037729	0.00763	4e-06	6e-06	1e-06	1.3e-05	-0.00138745	-0.0003128	9.19363e-07	4.98851e-05	1.96663e-05	0.0174404	0.0104616	0.00642988	0	0	0
Liu et al. (2019) (Ref. 154)	WZ6_Mon_Modern	DOM2 (MoGo)	-	-	-	-	10.2051	9.53854	-	-	-	-	-	H	F	No	0	0	-	-	-	-	-	-	-	-	-	Modern	0.951918	0.002695	3e-06	0.037729	0.00763	4e-06	6e-06	1e-06	1.3e-05	-0.00138745	-0.0003128	9.19363e-07	4.98851e-05	1.96663e-05	0.0152564	0.00844031	0.00343141	0.00220372	0	0
Liu et al. (2019) (Ref. 154)	YQ29_Chi_Modern	DOM2 (YaQi)	-	-	-	-	11.1877	10.4141	-	-	-	-	-	H	F	No	0	0	-	-	-	-	-	-	-	-	-	Modern	0.951918	0.002695	3e-06	0.037729	0.00763	4e-06	6e-06	1e-06	1.3e-05	-0.00138745	-0.0003128	9.19363e-07	4.98851e-05	1.96663e-05	0.0360155	0.0123765	0.0107425	0.0053752	0	0.0073908
Liu et al. (2019) (Ref. 154)	WMG8_Mon_Modern	DOM2 (Mong)	-	-	-	-	14.4401	13.4263	-	-	-	-	-	H	F	No	0	0	-	-	-	-	-	-	-	-	-	Modern	0.951918	0.002695	3e-06	0.037729	0.00763	4e-06	6e-06	1e-06	1.3e-05	-0.00138745	-0.0003128	9.19363e-07	4.98851e-05	1.96663e-05	0.0241112	0.00940721	0.00460861	0.00473999	0.0051927	0
Liu et al. (2019) (Ref. 154)	ELC21_Chi_Modern	DOM2 (Erlunchun)	-	-	-	-	15.5565	14.4343	-	-	-	-	-	H	F	No	0	0	-	-	-	-	-	-	-	-	-	Modern	0.951918	0.002695	3e-06	0.037729	0.00763	4e-06	6e-06	1e-06	1.3e-05	-0.00138745	-0.0003128	9.19363e-07	4.98851e-05	1.96663e-05	0.15668	0.0136094	0.00991681	0.0322822	0.011004	0.0892728
Liu et al. (2019) (Ref. 154)	YL2_Chi_Modern	DOM2 (YiLi)	-	-	-	-	11.2549	10.5007	-	-	-	-	-	H	M	No	0	0	-	-	-	-	-	-	-	-	-	Modern	0.951918	0.002695	3e-06	0.037729	0.00763	4e-06	6e-06	1e-06	1.3e-05	-0.00138745	-0.0003128	9.19363e-07	4.98851e-05	1.96663e-05	0.0397291	0.0163564	0.00934214	0.00274219	0.0106816	0
Metzger et al. (2015) (Ref. 156)	SAMN02439778_NA_Modern	DOM2 (Sorraia)	-	-	-	-	10.756	9.6498	-	-	-	-	-	H	M	No	0	0	-	-	-	-	-	-	-	-	-	Modern	0.951918	0.002695	3e-06	0.037729	0.00763	4e-06	6e-06	1e-06	1.3e-05	-0.00138745	-0.0003128	9.19363e-07	4.98851e-05	1.96663e-05	0.343721	0.0168175	0.0189564	0.0410995	0.0745984	0.191472
Park et al. (2014) (Ref. 159)	SAMN01047706_NA_Modern	DOM2 (Thoroughbred)	-	-	-	-	14.9701	13.5195	-	-	-	-	-	H	M	No	0	0	-	-	-	-	-	-	-	-	-	Modern	0.951918	0.002695	3e-06	0.037729	0.00763	4e-06	6e-06	1e-06	1.3e-05	-0.00138745	-0.0003128	9.19363e-07	4.98851e-05	1.96663e-05	0.241081	0.0423515	0.0704934	0.0659155	0.0200175	0.0410301
Schrimpf et al. (2016) (Ref. 158)	SAMN02422919_NA_Modern	DOM2 (Duelmener)	-	-	-	-	12.3731	11.0936	-	-	-	-	-	H	F	No	0	0	-	-	-	-	-	-	-	-	-	Modern	0.951918	0.002695	3e-06	0.037729	0.00763	4e-06	6e-06	1e-06	1.3e-05	-0.00138745	-0.0003128	9.19363e-07	4.98851e-05	1.96663e-05	0.105409	0.016119	0.0109764	0.023064	0.0265765	0.0281501
Schrimpf et al. (2016) (Ref. 158)	SAMN02439779_NA_Modern	DOM2 (Hanoverian)	-	-	-	-	22.5065	20.1904	-	-	-	-	-	H	M	No	0	0	-	-	-	-	-	-	-	-	-	Modern	0.951918	0.002695	3e-06	0.037729	0.00763	4e-06	6e-06	1e-06	1.3e-05	-0.00138745	-0.0003128	9.19363e-07	4.98851e-05	1.96663e-05	0.093293	0.0384338	0.0382931	0.00986336	0.00553488	0
Taylor et al. (2023) (Ref. 145)	Dartmoor67_UK_Modern	DOM2 (Dartmoor)	-	-	-	-	17.6814	16.505	-	-	-	-	-	H	F	No	0	0	-	-	-	-	-	-	-	-	-	Modern	0.951918	0.002695	3e-06	0.037729	0.00763	4e-06	6e-06	1e-06	1.3e-05	-0.00138745	-0.0003128	9.19363e-07	4.98851e-05	1.96663e-05	0.0316379	0.0166937	0.0131864	0	0	0
Taylor et al. (2023) (Ref. 145)	Dartmoor55_UK_Modern	DOM2 (Dartmoor)	-	-	-	-	21.536	20.1039	-	-	-	-	-	H	F	No	0	0	-	-	-	-	-	-	-	-	-	Modern	0.951918	0.002695	3e-06	0.037729	0.00763	4e-06	6e-06	1e-06	1.3e-05	-0.00138745	-0.0003128	9.19363e-07	4.98851e-05	1.96663e-05	0.0467382	0.0173523	0.0153855	0.0029619	0.010306	0
Taylor et al. (2023) (Ref. 145)	OGLAKO40_USA_Modern	DOM2 (Oglala Lakota)	-	-	-	-	9.87202	9.20984	-	-	-	-	-	H	F	No	0	0	-	-	-	-	-	-	-	-	-	Modern	0.951918	0.002695	3e-06	0.037729	0.00763	4e-06	6e-06	1e-06	1.3e-05	-0.00138745	-0.0003128	9.19363e-07	4.98851e-05	1.96663e-05	0.104452	0.028546	0.018901	0.0283917	0.00438979	0.0233815
Taylor et al. (2023) (Ref. 145)	OGLAKO13_USA_Modern	DOM2 (Oglala Lakota)	-	-	-	-	14.572	13.59	-	-	-	-	-	H	F	No	0	0	-	-	-	-	-	-	-	-	-	Modern	0.951918	0.002695	3e-06	0.037729	0.00763	4e-06	6e-06	1e-06	1.3e-05	-0.00138745	-0.0003128	9.19363e-07	4.98851e-05	1.96663e-05	0.339755	0.0269411	0.0367185	0.0531329	0.0345672	0.187518
Taylor et al. (2023) (Ref. 145)	OGLAKO11_USA_Modern	DOM2 (Oglala Lakota)	-	-	-	-	14.0444	13.0982	-	-	-	-	-	H	M	No	0	0	-	-	-	-	-	-	-	-	-	Modern	0.951918	0.002695	3e-06	0.037729	0.00763	4e-06	6e-06	1e-06	1.3e-05	-0.00138745	-0.0003128	9.19363e-07	4.98851e-05	1.96663e-05	0.230046	0.0128582	0.0317172	0.0307532	0.0579156	0.0954208
Taylor et al. (2023) (Ref. 145)	OGLAKO2_USA_Modern	DOM2 (Oglala Lakota)	-	-	-	-	13.4952	12.587	-	-	-	-	-	H	F	No	0	0	-	-	-	-	-	-	-	-	-	Modern	0.951918	0.002695	3e-06	0.037729	0.00763	4e-06	6e-06	1e-06	1.3e-05	-0.00138745	-0.0003128	9.19363e-07	4.98851e-05	1.96663e-05	0.132204	0.0105442	0.0166948	0.0202959	0.0340868	0.0502368
Taylor et al. (2023) (Ref. 145)	OGLAKO8_USA_Modern	DOM2 (Oglala Lakota)	-	-	-	-	15.5607	14.5128	-	-	-	-	-	H	F	No	0	0	-	-	-	-	-	-	-	-	-	Modern	0.951918	0.002695	3e-06	0.037729	0.00763	4e-06	6e-06	1e-06	1.3e-05	-0.00138745	-0.0003128	9.19363e-07	4.98851e-05	1.96663e-05	0.394671	0.0168437	0.0138798	0.0623798	0.0195435	0.281535
Todd et al. (2022) (Ref. 59)	Sp5_Spa_Modern	DONKEY	-	-	-	-	10.4232	9.43333	-	-	-	-	-	D	M	No	0	0	-	-	-	-	-	-	-	-	-	Modern	4e-06	6e-06	3e-06	4e-06	5e-06	0	7e-06	7e-06	0.999963	-	-	-	-	-	0.216151	0.0898651	0.0784048	0.00779436	0.0239751	0.0144902
Todd et al. (2022) (Ref. 59)	Chby1_Chi_Modern	DONKEY	-	-	-	-	9.47792	8.57925	-	-	-	-	-	D	F	No	0	0	-	-	-	-	-	-	-	-	-	Modern	4e-06	6e-06	3e-06	4e-06	5e-06	0	7e-06	7e-06	0.999963	-	-	-	-	-	0.087386	0.0489875	0.0276524	0.00878306	0	0
Todd et al. (2022) (Ref. 59)	Eg1_Egy_Modern	DONKEY	-	-	-	-	9.51226	8.60593	-	-	-	-	-	D	F	No	0	0	-	-	-	-	-	-	-	-	-	Modern	4e-06	6e-06	3e-06	4e-06	5e-06	0	7e-06	7e-06	0.999963	-	-	-	-	-	0.296605	0.0281616	0.0335593	0.0412244	0.0308002	0.161462
Wallner et al. (2017) (Ref. 157)	FRal169_NA_Modern	DOM2 (Lipizzaner)	-	-	-	-	18.1211	16.0117	-	-	-	-	-	H	M	No	0	0	-	-	-	-	-	-	-	-	-	Modern	0.951918	0.002695	3e-06	0.037729	0.00763	4e-06	6e-06	1e-06	1.3e-05	-0.00138745	-0.0003128	9.19363e-07	4.98851e-05	1.96663e-05	0.105066	0.0251509	0.0253971	0.0212214	0.0314199	0

## Sheet: Table S2
Table S2. Two and three-way qpAdm models explaining the CWC and TURG ancestry as a a mixture of local European populations
Target population	Source1	Source2	Reference(right) populations	Pvalue	Prop1	Prop2	Stderr1	Stderr2	Nsnps_used
CWC	ENEOCZE	HUNG	ENEOROM & NEONCAS & DOM2 & LPSFR & LPNFR & FBCPOL & NEOANA & CPONT & TURG & IBE & FBPWC & KAN22 & NEOPOL	0.394568	1.56	-0.56	0.072	0.072	5867139
CWC	ENEOCZE	FBPWC	ENEOROM & NEONCAS & DOM2 & LPSFR & LPNFR & FBCPOL & NEOANA & CPONT & TURG & HUNG & IBE & KAN22 & NEOPOL	0.108707	0.324	0.676	0.06	0.06	8097287
CWC	FBCPOL	NEOPOL	ENEOROM & NEONCAS & DOM2 & LPSFR & LPNFR & NEOANA & CPONT & TURG & ENEOCZE & HUNG & IBE & FBPWC & KAN22	0.0789142	2.707	-1.707	0.254	0.254	5194428
CWC	IBE	FBPWC	ENEOROM & NEONCAS & DOM2 & LPSFR & LPNFR & FBCPOL & NEOANA & CPONT & TURG & ENEOCZE & HUNG & KAN22 & NEOPOL	0.0437018	-0.08	1.08	0.014	0.014	8027467
CWC	LPSFR	FBPWC	ENEOROM & NEONCAS & DOM2 & LPNFR & FBCPOL & NEOANA & CPONT & TURG & ENEOCZE & HUNG & IBE & KAN22 & NEOPOL	0.0012024	-0.112	1.112	0.022	0.022	7727805
CWC	DOM2	CPONT	ENEOROM & NEONCAS & LPSFR & LPNFR & FBCPOL & NEOANA & TURG & ENEOCZE & HUNG & IBE & FBPWC & KAN22 & NEOPOL	0.00109198	48.556	-47.556	14.05	14.05	6009119
CWC	LPNFR	FBPWC	ENEOROM & NEONCAS & DOM2 & LPSFR & FBCPOL & NEOANA & CPONT & TURG & ENEOCZE & HUNG & IBE & KAN22 & NEOPOL	0.00011957	-0.088	1.088	0.021	0.021	7943487
CWC	ENEOROM	KAN22	NEONCAS & DOM2 & LPSFR & LPNFR & FBCPOL & NEOANA & CPONT & TURG & ENEOCZE & HUNG & IBE & FBPWC & NEOPOL	9.85771e-05	-6.855	7.855	1.144	1.144	7507852
CWC	HUNG	FBPWC	ENEOROM & NEONCAS & DOM2 & LPSFR & LPNFR & FBCPOL & NEOANA & CPONT & TURG & ENEOCZE & IBE & KAN22 & NEOPOL	3.98415e-05	0.136	0.864	0.031	0.031	5819423
CWC	FBPWC	KAN22	ENEOROM & NEONCAS & DOM2 & LPSFR & LPNFR & FBCPOL & NEOANA & CPONT & TURG & ENEOCZE & HUNG & IBE & NEOPOL	3.87196e-07	0.94	0.06	0.019	0.019	7536360
CWC	DOM2	FBPWC	ENEOROM & NEONCAS & LPSFR & LPNFR & FBCPOL & NEOANA & CPONT & TURG & ENEOCZE & HUNG & IBE & KAN22 & NEOPOL	1.5891e-07	0.012	0.988	0.016	0.016	5971478
CWC	ENEOROM	FBPWC	NEONCAS & DOM2 & LPSFR & LPNFR & FBCPOL & NEOANA & CPONT & TURG & ENEOCZE & HUNG & IBE & KAN22 & NEOPOL	1.43775e-07	0.057	0.943	0.018	0.018	7937898
CWC	FBCPOL	FBPWC	ENEOROM & NEONCAS & DOM2 & LPSFR & LPNFR & NEOANA & CPONT & TURG & ENEOCZE & HUNG & IBE & KAN22 & NEOPOL	8.15959e-08	0.205	0.795	0.084	0.084	7512874
CWC	ENEOCZE	KAN22	ENEOROM & NEONCAS & DOM2 & LPSFR & LPNFR & FBCPOL & NEOANA & CPONT & TURG & HUNG & IBE & FBPWC & NEOPOL	5.08789e-08	1.265	-0.265	0.034	0.034	7627051
CWC	HUNG	KAN22	ENEOROM & NEONCAS & DOM2 & LPSFR & LPNFR & FBCPOL & NEOANA & CPONT & TURG & ENEOCZE & IBE & FBPWC & NEOPOL	3.32209e-08	2.85	-1.85	0.202	0.202	5633526
CWC	CPONT	FBPWC	ENEOROM & NEONCAS & DOM2 & LPSFR & LPNFR & FBCPOL & NEOANA & TURG & ENEOCZE & HUNG & IBE & KAN22 & NEOPOL	2.18014e-08	0.029	0.971	0.013	0.013	7955178
CWC	NEONCAS	FBPWC	ENEOROM & DOM2 & LPSFR & LPNFR & FBCPOL & NEOANA & CPONT & TURG & ENEOCZE & HUNG & IBE & KAN22 & NEOPOL	1.27727e-08	0.024	0.976	0.015	0.015	7866198
CWC	TURG	FBPWC	ENEOROM & NEONCAS & DOM2 & LPSFR & LPNFR & FBCPOL & NEOANA & CPONT & ENEOCZE & HUNG & IBE & KAN22 & NEOPOL	1.15278e-08	0.023	0.977	0.013	0.013	7947997
CWC	FBPWC	NEOPOL	ENEOROM & NEONCAS & DOM2 & LPSFR & LPNFR & FBCPOL & NEOANA & CPONT & TURG & ENEOCZE & HUNG & IBE & KAN22	5.48924e-09	0.933	0.067	0.059	0.059	5272135
CWC	NEOANA	FBPWC	ENEOROM & NEONCAS & DOM2 & LPSFR & LPNFR & FBCPOL & CPONT & TURG & ENEOCZE & HUNG & IBE & KAN22 & NEOPOL	3.94332e-09	0.01	0.99	0.015	0.015	8001272
CWC	ENEOROM	ENEOCZE	NEONCAS & DOM2 & LPSFR & LPNFR & FBCPOL & NEOANA & CPONT & TURG & HUNG & IBE & FBPWC & KAN22 & NEOPOL	1.1589e-11	-0.196	1.196	0.028	0.028	8038037
CWC	ENEOROM	FBCPOL	NEONCAS & DOM2 & LPSFR & LPNFR & NEOANA & CPONT & TURG & ENEOCZE & HUNG & IBE & FBPWC & KAN22 & NEOPOL	1.46865e-12	-0.312	1.312	0.031	0.031	7459646
CWC	NEONCAS	FBCPOL	ENEOROM & DOM2 & LPSFR & LPNFR & NEOANA & CPONT & TURG & ENEOCZE & HUNG & IBE & FBPWC & KAN22 & NEOPOL	1.92669e-13	-0.23	1.23	0.022	0.022	7391540
CWC	FBCPOL	CPONT	ENEOROM & NEONCAS & DOM2 & LPSFR & LPNFR & NEOANA & TURG & ENEOCZE & HUNG & IBE & FBPWC & KAN22 & NEOPOL	4.45104e-15	1.199	-0.199	0.02	0.02	7476746
CWC	ENEOROM	HUNG	NEONCAS & DOM2 & LPSFR & LPNFR & FBCPOL & NEOANA & CPONT & TURG & ENEOCZE & IBE & FBPWC & KAN22 & NEOPOL	1.64169e-15	-1.177	2.177	0.096	0.096	5796735
CWC	DOM2	FBCPOL	ENEOROM & NEONCAS & LPSFR & LPNFR & NEOANA & CPONT & TURG & ENEOCZE & HUNG & IBE & FBPWC & KAN22 & NEOPOL	1.18326e-15	-0.213	1.213	0.022	0.022	5707377
CWC	FBCPOL	TURG	ENEOROM & NEONCAS & DOM2 & LPSFR & LPNFR & NEOANA & CPONT & ENEOCZE & HUNG & IBE & FBPWC & KAN22 & NEOPOL	1.74427e-16	1.188	-0.188	0.019	0.019	7467731
CWC	FBCPOL	KAN22	ENEOROM & NEONCAS & DOM2 & LPSFR & LPNFR & NEOANA & CPONT & TURG & ENEOCZE & HUNG & IBE & FBPWC & NEOPOL	6.24089e-17	1.324	-0.324	0.037	0.037	7109764
CWC	CPONT	TURG	ENEOROM & NEONCAS & DOM2 & LPSFR & LPNFR & FBCPOL & NEOANA & ENEOCZE & HUNG & IBE & FBPWC & KAN22 & NEOPOL	2.68185e-19	178.114	-177.114	231.418	231.418	7956616
CWC	ENEOCZE	NEOPOL	ENEOROM & NEONCAS & DOM2 & LPSFR & LPNFR & FBCPOL & NEOANA & CPONT & TURG & HUNG & IBE & FBPWC & KAN22	1.71054e-19	1.465	-0.465	0.116	0.116	5292399
CWC	FBCPOL	NEOANA	ENEOROM & NEONCAS & DOM2 & LPSFR & LPNFR & CPONT & TURG & ENEOCZE & HUNG & IBE & FBPWC & KAN22 & NEOPOL	5.21302e-21	1.198	-0.198	0.023	0.023	7521252
CWC	FBCPOL	HUNG	ENEOROM & NEONCAS & DOM2 & LPSFR & LPNFR & NEOANA & CPONT & TURG & ENEOCZE & IBE & FBPWC & KAN22 & NEOPOL	1.57349e-21	1.566	-0.566	0.105	0.105	5611229
CWC	DOM2	ENEOCZE	ENEOROM & NEONCAS & LPSFR & LPNFR & FBCPOL & NEOANA & CPONT & TURG & HUNG & IBE & FBPWC & KAN22 & NEOPOL	7.19564e-22	-0.086	1.086	0.018	0.018	6019300
CWC	NEONCAS	ENEOCZE	ENEOROM & DOM2 & LPSFR & LPNFR & FBCPOL & NEOANA & CPONT & TURG & HUNG & IBE & FBPWC & KAN22 & NEOPOL	4.63855e-23	-0.07	1.07	0.018	0.018	7961395
CWC	CPONT	ENEOCZE	ENEOROM & NEONCAS & DOM2 & LPSFR & LPNFR & FBCPOL & NEOANA & TURG & HUNG & IBE & FBPWC & KAN22 & NEOPOL	2.64784e-23	-0.063	1.063	0.015	0.015	8053877
CWC	TURG	ENEOCZE	ENEOROM & NEONCAS & DOM2 & LPSFR & LPNFR & FBCPOL & NEOANA & CPONT & HUNG & IBE & FBPWC & KAN22 & NEOPOL	1.53424e-23	-0.06	1.06	0.015	0.015	8045399
CWC	FBCPOL	ENEOCZE	ENEOROM & NEONCAS & DOM2 & LPSFR & LPNFR & NEOANA & CPONT & TURG & HUNG & IBE & FBPWC & KAN22 & NEOPOL	8.62112e-24	-0.745	1.745	0.583	0.583	7594741
CWC	ENEOCZE	IBE	ENEOROM & NEONCAS & DOM2 & LPSFR & LPNFR & FBCPOL & NEOANA & CPONT & TURG & HUNG & FBPWC & KAN22 & NEOPOL	4.69558e-24	0.952	0.048	0.013	0.013	8113617
CWC	NEOANA	ENEOCZE	ENEOROM & NEONCAS & DOM2 & LPSFR & LPNFR & FBCPOL & CPONT & TURG & HUNG & IBE & FBPWC & KAN22 & NEOPOL	3.28588e-25	-0.046	1.046	0.017	0.017	8099349
CWC	NEONCAS	TURG	ENEOROM & DOM2 & LPSFR & LPNFR & FBCPOL & NEOANA & CPONT & ENEOCZE & HUNG & IBE & FBPWC & KAN22 & NEOPOL	2.10402e-25	23.615	-22.615	3.707	3.707	7888761
CWC	DOM2	TURG	ENEOROM & NEONCAS & LPSFR & LPNFR & FBCPOL & NEOANA & CPONT & ENEOCZE & HUNG & IBE & FBPWC & KAN22 & NEOPOL	3.04243e-26	36.019	-35.019	8.759	8.759	6029408
CWC	LPSFR	ENEOCZE	ENEOROM & NEONCAS & DOM2 & LPNFR & FBCPOL & NEOANA & CPONT & TURG & HUNG & IBE & FBPWC & KAN22 & NEOPOL	1.3608e-26	0.007	0.993	0.02	0.02	7806439
CWC	LPNFR	ENEOCZE	ENEOROM & NEONCAS & DOM2 & LPSFR & FBCPOL & NEOANA & CPONT & TURG & HUNG & IBE & FBPWC & KAN22 & NEOPOL	6.71921e-27	0.002	0.998	0.019	0.019	8033014
CWC	DOM2	NEOPOL	ENEOROM & NEONCAS & LPSFR & LPNFR & FBCPOL & NEOANA & CPONT & TURG & ENEOCZE & HUNG & IBE & FBPWC & KAN22	1.31477e-30	-0.417	1.417	0.033	0.033	4981671
CWC	ENEOROM	NEONCAS	DOM2 & LPSFR & LPNFR & FBCPOL & NEOANA & CPONT & TURG & ENEOCZE & HUNG & IBE & FBPWC & KAN22 & NEOPOL	0	6.681	-5.681	0.429	0.429	7853890
CWC	ENEOROM	DOM2	NEONCAS & LPSFR & LPNFR & FBCPOL & NEOANA & CPONT & TURG & ENEOCZE & HUNG & IBE & FBPWC & KAN22 & NEOPOL	0	4.297	-3.297	0.265	0.265	5999834
CWC	ENEOROM	LPSFR	NEONCAS & DOM2 & LPNFR & FBCPOL & NEOANA & CPONT & TURG & ENEOCZE & HUNG & IBE & FBPWC & KAN22 & NEOPOL	0	0.493	0.507	0.032	0.032	7688525
CWC	ENEOROM	LPNFR	NEONCAS & DOM2 & LPSFR & FBCPOL & NEOANA & CPONT & TURG & ENEOCZE & HUNG & IBE & FBPWC & KAN22 & NEOPOL	0	0.514	0.486	0.031	0.031	7903257
CWC	ENEOROM	NEOANA	NEONCAS & DOM2 & LPSFR & LPNFR & FBCPOL & CPONT & TURG & ENEOCZE & HUNG & IBE & FBPWC & KAN22 & NEOPOL	0	13.827	-12.827	3.853	3.853	7961891
CWC	ENEOROM	CPONT	NEONCAS & DOM2 & LPSFR & LPNFR & FBCPOL & NEOANA & TURG & ENEOCZE & HUNG & IBE & FBPWC & KAN22 & NEOPOL	0	4.442	-3.442	0.206	0.206	7934342
CWC	ENEOROM	TURG	NEONCAS & DOM2 & LPSFR & LPNFR & FBCPOL & NEOANA & CPONT & ENEOCZE & HUNG & IBE & FBPWC & KAN22 & NEOPOL	0	4.634	-3.634	0.253	0.253	7927543
CWC	ENEOROM	IBE	NEONCAS & DOM2 & LPSFR & LPNFR & FBCPOL & NEOANA & CPONT & TURG & ENEOCZE & HUNG & FBPWC & KAN22 & NEOPOL	0	0.606	0.394	0.022	0.022	7961440
CWC	ENEOROM	NEOPOL	NEONCAS & DOM2 & LPSFR & LPNFR & FBCPOL & NEOANA & CPONT & TURG & ENEOCZE & HUNG & IBE & FBPWC & KAN22	0	-0.582	1.582	0.055	0.055	5251181
CWC	NEONCAS	DOM2	ENEOROM & LPSFR & LPNFR & FBCPOL & NEOANA & CPONT & TURG & ENEOCZE & HUNG & IBE & FBPWC & KAN22 & NEOPOL	0	32.412	-31.412	5.125	5.125	6025215
CWC	NEONCAS	LPSFR	ENEOROM & DOM2 & LPNFR & FBCPOL & NEOANA & CPONT & TURG & ENEOCZE & HUNG & IBE & FBPWC & KAN22 & NEOPOL	0	0.14	0.86	0.032	0.032	7648563
CWC	NEONCAS	L+C26PNFR	ENEOROM & DOM2 & LPSFR & FBCPOL & NEOANA & CPONT & TURG & ENEOCZE & HUNG & IBE & FBPWC & KAN22 & NEOPOL	0	0.171	0.829	0.037	0.037	7848904
CWC	NEONCAS	NEOANA	ENEOROM & DOM2 & LPSFR & LPNFR & FBCPOL & CPONT & TURG & ENEOCZE & HUNG & IBE & FBPWC & KAN22 & NEOPOL	0	-9.501	10.501	1.135	1.135	7893110
CWC	NEONCAS	CPONT	ENEOROM & DOM2 & LPSFR & LPNFR & FBCPOL & NEOANA & TURG & ENEOCZE & HUNG & IBE & FBPWC & KAN22 & NEOPOL	0	14.992	-13.992	1.487	1.487	7879376
CWC	NEONCAS	HUNG	ENEOROM & DOM2 & LPSFR & LPNFR & FBCPOL & NEOANA & CPONT & TURG & ENEOCZE & IBE & FBPWC & KAN22 & NEOPOL	0	-0.369	1.369	0.036	0.036	5753398
CWC	NEONCAS	IBE	ENEOROM & DOM2 & LPSFR & LPNFR & FBCPOL & NEOANA & CPONT & TURG & ENEOCZE & HUNG & FBPWC & KAN22 & NEOPOL	0	0.386	0.614	0.021	0.021	7890812
CWC	NEONCAS	KAN22	ENEOROM & DOM2 & LPSFR & LPNFR & FBCPOL & NEOANA & CPONT & TURG & ENEOCZE & HUNG & IBE & FBPWC & NEOPOL	0	-1.918	2.918	0.159	0.159	7431780
CWC	NEONCAS	NEOPOL	ENEOROM & DOM2 & LPSFR & LPNFR & FBCPOL & NEOANA & CPONT & TURG & ENEOCZE & HUNG & IBE & FBPWC & KAN22	0	-0.395	1.395	0.033	0.033	5220448
CWC	DOM2	LPSFR	ENEOROM & NEONCAS & LPNFR & FBCPOL & NEOANA & CPONT & TURG & ENEOCZE & HUNG & IBE & FBPWC & KAN22 & NEOPOL	0	0.13	0.87	0.028	0.028	5929146
CWC	DOM2	LPNFR	ENEOROM & NEONCAS & LPSFR & FBCPOL & NEOANA & CPONT & TURG & ENEOCZE & HUNG & IBE & FBPWC & KAN22 & NEOPOL	0	0.165	0.835	0.028	0.028	5982134
CWC	DOM2	NEOANA	ENEOROM & NEONCAS & LPSFR & LPNFR & FBCPOL & CPONT & TURG & ENEOCZE & HUNG & IBE & FBPWC & KAN22 & NEOPOL	0	-5.944	6.944	0.478	0.478	5989513
CWC	DOM2	HUNG	ENEOROM & NEONCAS & LPSFR & LPNFR & FBCPOL & NEOANA & CPONT & TURG & ENEOCZE & IBE & FBPWC & KAN22 & NEOPOL	0	-0.405	1.405	0.037	0.037	5002960
CWC	DOM2	IBE	ENEOROM & NEONCAS & LPSFR & LPNFR & FBCPOL & NEOANA & CPONT & TURG & ENEOCZE & HUNG & FBPWC & KAN22 & NEOPOL	0	0.347	0.653	0.019	0.019	5969310
CWC	DOM2	KAN22	ENEOROM & NEONCAS & LPSFR & LPNFR & FBCPOL & NEOANA & CPONT & TURG & ENEOCZE & HUNG & IBE & FBPWC & NEOPOL	0	-1.504	2.504	0.114	0.114	5730582
CWC	LPSFR	LPNFR	ENEOROM & NEONCAS & DOM2 & FBCPOL & NEOANA & CPONT & TURG & ENEOCZE & HUNG & IBE & FBPWC & KAN22 & NEOPOL	0	-34.199	35.199	10.088	10.088	7773376
CWC	LPSFR	FBCPOL	ENEOROM & NEONCAS & DOM2 & LPNFR & NEOANA & CPONT & TURG & ENEOCZE & HUNG & IBE & FBPWC & KAN22 & NEOPOL	0	-0.103	1.103	0.025	0.025	7251389
CWC	LPSFR	NEOANA	ENEOROM & NEONCAS & DOM2 & LPNFR & FBCPOL & CPONT & TURG & ENEOCZE & HUNG & IBE & FBPWC & KAN22 & NEOPOL	0	-4.768	5.768	4.648	4.648	7721650
CWC	LPSFR	CPONT	ENEOROM & NEONCAS & DOM2 & LPNFR & FBCPOL & NEOANA & TURG & ENEOCZE & HUNG & IBE & FBPWC & KAN22 & NEOPOL	0	0.884	0.116	0.025	0.025	7700388
CWC	LPSFR	TURG	ENEOROM & NEONCAS & DOM2 & LPNFR & FBCPOL & NEOANA & CPONT & ENEOCZE & HUNG & IBE & FBPWC & KAN22 & NEOPOL	0	0.87	0.13	0.028	0.028	7706621
CWC	LPSFR	HUNG	ENEOROM & NEONCAS & DOM2 & LPNFR & FBCPOL & NEOANA & CPONT & TURG & ENEOCZE & IBE & FBPWC & KAN22 & NEOPOL	0	0.021	0.979	0.025	0.025	5675418
CWC	LPSFR	IBE	ENEOROM & NEONCAS & DOM2 & LPNFR & FBCPOL & NEOANA & CPONT & TURG & ENEOCZE & HUNG & FBPWC & KAN22 & NEOPOL	0	-2.554	3.554	0.402	0.402	7793606
CWC	LPSFR	KAN22	ENEOROM & NEONCAS & DOM2 & LPNFR & FBCPOL & NEOANA & CPONT & TURG & ENEOCZE & HUNG & IBE & FBPWC & NEOPOL	0	0.068	0.932	0.03	0.03	7277645
CWC	LPSFR	NEOPOL	ENEOROM & NEONCAS & DOM2 & LPNFR & FBCPOL & NEOANA & CPONT & TURG & ENEOCZE & HUNG & IBE & FBPWC & KAN22	0	-0.294	1.294	0.039	0.039	5181728
CWC	LPNFR	FBCPOL	ENEOROM & NEONCAS & DOM2 & LPSFR & NEOANA & CPONT & TURG & ENEOCZE & HUNG & IBE & FBPWC & KAN22 & NEOPOL	0	-0.14	1.14	0.027	0.027	7453400
CWC	LPNFR	NEOANA	ENEOROM & NEONCAS & DOM2 & LPSFR & FBCPOL & CPONT & TURG & ENEOCZE & HUNG & IBE & FBPWC & KAN22 & NEOPOL	0	-23.659	24.659	185.65	185.65	7952085
CWC	LPNFR	CPONT	ENEOROM & NEONCAS & DOM2 & LPSFR & FBCPOL & NEOANA & TURG & ENEOCZE & HUNG & IBE & FBPWC & KAN22 & NEOPOL	0	0.857	0.143	0.027	0.027	7920400
CWC	LPNFR	TURG	ENEOROM & NEONCAS & DOM2 & LPSFR & FBCPOL & NEOANA & CPONT & ENEOCZE & HUNG & IBE & FBPWC & KAN22 & NEOPOL	0	0.84	0.16	0.033	0.033	7918479
CWC	LPNFR	HUNG	ENEOROM & NEONCAS & DOM2 & LPSFR & FBCPOL & NEOANA & CPONT & TURG & ENEOCZE & IBE & FBPWC & KAN22 & NEOPOL	0	-0.016	1.016	0.028	0.028	5786808
CWC	LPNFR	IBE	ENEOROM & NEONCAS & DOM2 & LPSFR & FBCPOL & NEOANA & CPONT & TURG & ENEOCZE & HUNG & FBPWC & KAN22 & NEOPOL	0	2.696	-1.696	0.272	0.272	7993632
CWC	LPNFR	KAN22	ENEOROM & NEONCAS & DOM2 & LPSFR & FBCPOL & NEOANA & CPONT & TURG & ENEOCZE & HUNG & IBE & FBPWC & NEOPOL	0	0.061	0.939	0.031	0.031	7486170
CWC	LPNFR	NEOPOL	ENEOROM & NEONCAS & DOM2 & LPSFR & FBCPOL & NEOANA & CPONT & TURG & ENEOCZE & HUNG & IBE & FBPWC & KAN22	0	-0.29	1.29	0.038	0.038	5245596
CWC	FBCPOL	IBE	ENEOROM & NEONCAS & DOM2 & LPSFR & LPNFR & NEOANA & CPONT & TURG & ENEOCZE & HUNG & FBPWC & KAN22 & NEOPOL	0	0.985	0.015	0.015	0.015	7528478
CWC	NEOANA	CPONT	ENEOROM & NEONCAS & DOM2 & LPSFR & LPNFR & FBCPOL & TURG & ENEOCZE & HUNG & IBE & FBPWC & KAN22 & NEOPOL	0	6.656	-5.656	0.46	0.46	7991729
CWC	NEOANA	TURG	ENEOROM & NEONCAS & DOM2 & LPSFR & LPNFR & FBCPOL & CPONT & ENEOCZE & HUNG & IBE & FBPWC & KAN22 & NEOPOL	0	7.09	-6.09	0.484	0.484	7983395
CWC	NEOANA	HUNG	ENEOROM & NEONCAS & DOM2 & LPSFR & LPNFR & FBCPOL & CPONT & TURG & ENEOCZE & IBE & FBPWC & KAN22 & NEOPOL	0	-0.264	1.264	0.032	0.032	5831620
CWC	NEOANA	IBE	ENEOROM & NEONCAS & DOM2 & LPSFR & LPNFR & FBCPOL & CPONT & TURG & ENEOCZE & HUNG & FBPWC & KAN22 & NEOPOL	0	0.417	0.583	0.021	0.021	8038722
CWC	NEOANA	KAN22	ENEOROM & NEONCAS & DOM2 & LPSFR & LPNFR & FBCPOL & CPONT & TURG & ENEOCZE & HUNG & IBE & FBPWC & NEOPOL	0	-1.52	2.52	0.182	0.182	7563186
CWC	NEOANA	NEOPOL	ENEOROM & NEONCAS & DOM2 & LPSFR & LPNFR & FBCPOL & CPONT & TURG & ENEOCZE & HUNG & IBE & FBPWC & KAN22	0	-0.344	1.344	0.038	0.038	5279171
CWC	CPONT	HUNG	ENEOROM & NEONCAS & DOM2 & LPSFR & LPNFR & FBCPOL & NEOANA & TURG & ENEOCZE & IBE & FBPWC & KAN22 & NEOPOL	0	-0.34	1.34	0.032	0.032	5803674
CWC	CPONT	IBE	ENEOROM & NEONCAS & DOM2 & LPSFR & LPNFR & FBCPOL & NEOANA & TURG & ENEOCZE & HUNG & FBPWC & KAN22 & NEOPOL	0	0.338	0.662	0.018	0.018	7981990
CWC	CPONT	KAN22	ENEOROM & NEONCAS & DOM2 & LPSFR & LPNFR & FBCPOL & NEOANA & TURG & ENEOCZE & HUNG & IBE & FBPWC & NEOPOL	0	-1.504	2.504	0.111	0.111	7519638
CWC	CPONT	NEOPOL	ENEOROM & NEONCAS & DOM2 & LPSFR & LPNFR & FBCPOL & NEOANA & TURG & ENEOCZE & HUNG & IBE & FBPWC & KAN22	0	-0.321	1.321	0.029	0.029	5256484
CWC	TURG	HUNG	ENEOROM & NEONCAS & DOM2 & LPSFR & LPNFR & FBCPOL & NEOANA & CPONT & ENEOCZE & IBE & FBPWC & KAN22 & NEOPOL	0	-0.331	1.331	0.031	0.031	5796309
CWC	TURG	IBE	ENEOROM & NEONCAS & DOM2 & LPSFR & LPNFR & FBCPOL & NEOANA & CPONT & ENEOCZE & HUNG & FBPWC & KAN22 & NEOPOL	0	0.376	0.624	0.018	0.018	7975779
CWC	TURG	KAN22	ENEOROM & NEONCAS & DOM2 & LPSFR & LPNFR & FBCPOL & NEOANA & CPONT & ENEOCZE & HUNG & IBE & FBPWC & NEOPOL	0	-1.247	2.247	0.103	0.103	7510864
CWC	TURG	NEOPOL	ENEOROM & NEONCAS & DOM2 & LPSFR & LPNFR & FBCPOL & NEOANA & CPONT & ENEOCZE & HUNG & IBE & FBPWC & KAN22	0	-0.326	1.326	0.028	0.028	5248828
CWC	HUNG	IBE	ENEOROM & NEONCAS & DOM2 & LPSFR & LPNFR & FBCPOL & NEOANA & CPONT & TURG & ENEOCZE & FBPWC & KAN22 & NEOPOL	0	0.894	0.106	0.015	0.015	5830164
CWC	HUNG	NEOPOL	ENEOROM & NEONCAS & DOM2 & LPSFR & LPNFR & FBCPOL & NEOANA & CPONT & TURG & ENEOCZE & IBE & FBPWC & KAN22	0	-1.912	2.912	0.527	0.527	5280451
CWC	IBE	KAN22	ENEOROM & NEONCAS & DOM2 & LPSFR & LPNFR & FBCPOL & NEOANA & CPONT & TURG & ENEOCZE & HUNG & FBPWC & NEOPOL	0	0.209	0.791	0.018	0.018	7561014
CWC	IBE	NEOPOL	ENEOROM & NEONCAS & DOM2 & LPSFR & LPNFR & FBCPOL & NEOANA & CPONT & TURG & ENEOCZE & HUNG & FBPWC & KAN22	0	-0.007	1.007	0.018	0.018	5276728
CWC	KAN22	NEOPOL	ENEOROM & NEONCAS & DOM2 & LPSFR & LPNFR & FBCPOL & NEOANA & CPONT & TURG & ENEOCZE & HUNG & IBE & FBPWC	0	-0.624	1.624	0.068	0.068	5192496
Target	Source1	Source2	Source3	Reference(right) populations	Pvalue	Prop1	Prop2	Prop3	Stderr1	Stderr2	Stderr3	Nsnps_used
CWC	ENEOCZE	HUNG	NEOPOL	ENEOROM & NEONCAS & DOM2 & LPSFR & LPNFR & FBCPOL & NEOANA & CPONT & TURG & FBPWC & IBE & KAN22	0.800245	1.626	-0.547	-0.079	0.118	0.083	0.135	5278794
CWC	NEOANA	ENEOCZE	HUNG	ENEOROM & NEONCAS & DOM2 & LPSFR & LPNFR & FBCPOL & CPONT & TURG & FBPWC & IBE & KAN22 & NEOPOL	0.516449	0.043	1.576	-0.618	0.028	0.076	0.087	5751370
CWC	TURG	ENEOCZE	HUNG	ENEOROM & NEONCAS & DOM2 & LPSFR & LPNFR & FBCPOL & NEOANA & CPONT & FBPWC & IBE & KAN22 & NEOPOL	0.396452	0.037	1.596	-0.634	0.028	0.084	0.1	5725922
CWC	FBCPOL	ENEOCZE	FBPWC	ENEOROM & NEONCAS & DOM2 & LPSFR & LPNFR & NEOANA & CPONT & TURG & HUNG & IBE & KAN22 & NEOPOL	0.376345	0.155	0.251	0.595	0.093	0.079	0.067	7390595
CWC	LPNFR	FBCPOL	NEOPOL	ENEOROM & NEONCAS & DOM2 & LPSFR & NEOANA & CPONT & TURG & ENEOCZE & HUNG & FBPWC & IBE & KAN22	0.370446	0.024	2.843	-1.867	0.057	0.304	0.33	5123883
CWC	ENEOCZE	HUNG	FBPWC	ENEOROM & NEONCAS & DOM2 & LPSFR & LPNFR & FBCPOL & NEOANA & CPONT & TURG & IBE & KAN22 & NEOPOL	0.365026	1.087	-0.338	0.251	0.348	0.162	0.193	5754227
CWC	DOM2	ENEOCZE	HUNG	ENEOROM & NEONCAS & LPSFR & LPNFR & FBCPOL & NEOANA & CPONT & TURG & FBPWC & IBE & KAN22 & NEOPOL	0.356851	0.031	1.59	-0.621	0.034	0.083	0.103	4996426
CWC	CPONT	ENEOCZE	HUNG	ENEOROM & NEONCAS & DOM2 & LPSFR & LPNFR & FBCPOL & NEOANA & TURG & FBPWC & IBE & KAN22 & NEOPOL	0.346449	0.036	1.592	-0.628	0.028	0.083	0.1	5731019
CWC	FBCPOL	ENEOCZE	HUNG	ENEOROM & NEONCAS & DOM2 & LPSFR & LPNFR & NEOANA & CPONT & TURG & FBPWC & IBE & KAN22 & NEOPOL	0.344379	-0.209	1.785	-0.575	0.261	0.284	0.082	5547931
CWC	ENEOCZE	HUNG	IBE	ENEOROM & NEONCAS & DOM2 & LPSFR & LPNFR & FBCPOL & NEOANA & CPONT & TURG & FBPWC & KAN22 & NEOPOL	0.341859	1.514	-0.531	0.017	0.076	0.071	0.016	5758170
CWC	LPNFR	ENEOCZE	HUNG	ENEOROM & NEONCAS & DOM2 & LPSFR & FBCPOL & NEOANA & CPONT & TURG & FBPWC & IBE & KAN22 & NEOPOL	0.326221	0.021	1.548	-0.569	0.024	0.074	0.074	5723222
CWC	NEONCAS	ENEOCZE	HUNG	ENEOROM & DOM2 & LPSFR & LPNFR & FBCPOL & NEOANA & CPONT & TURG & FBPWC & IBE & KAN22 & NEOPOL	0.306961	0.033	1.576	-0.609	0.032	0.081	0.098	5689209
CWC	LPSFR	ENEOCZE	HUNG	ENEOROM & NEONCAS & DOM2 & LPNFR & FBCPOL & NEOANA & CPONT & TURG & FBPWC & IBE & KAN22 & NEOPOL	0.261083	0.018	1.54	-0.557	0.025	0.074	0.072	5626524
CWC	ENEOCZE	FBPWC	IBE	ENEOROM & NEONCAS & DOM2 & LPSFR & LPNFR & FBCPOL & NEOANA & CPONT & TURG & HUNG & KAN22 & NEOPOL	0.256445	0.192	0.849	-0.041	0.081	0.095	0.018	7890954
CWC	DOM2	ENEOCZE	FBPWC	ENEOROM & NEONCAS & LPSFR & LPNFR & FBCPOL & NEOANA & CPONT & TURG & HUNG & IBE & KAN22 & NEOPOL	0.23363	0.003	0.3	0.698	0.016	0.065	0.06	5945084
CWC	ENEOROM	HUNG	KAN22	NEONCAS & DOM2 & LPSFR & LPNFR & FBCPOL & NEOANA & CPONT & TURG & ENEOCZE & FBPWC & IBE & NEOPOL	0.19941	-12.156	-2.712	15.869	9.89	4.14	13.971	5514330
CWC	FBCPOL	CPONT	NEOPOL	ENEOROM & NEONCAS & DOM2 & LPSFR & LPNFR & NEOANA & TURG & ENEOCZE & HUNG & FBPWC & IBE & KAN22	0.192143	2.28	-0.118	-1.162	0.232	0.038	0.25	5130397
CWC	LPSFR	ENEOCZE	FBPWC	ENEOROM & NEONCAS & DOM2 & LPNFR & FBCPOL & NEOANA & CPONT & TURG & HUNG & IBE & KAN22 & NEOPOL	0.187545	-0.049	0.275	0.775	0.024	0.067	0.08	7630964
CWC	LPNFR	ENEOCZE	FBPWC	ENEOROM & NEONCAS & DOM2 & LPSFR & FBCPOL & NEOANA & CPONT & TURG & HUNG & IBE & KAN22 & NEOPOL	0.18313	-0.033	0.285	0.748	0.021	0.064	0.073	7823142
CWC	ENEOROM	ENEOCZE	FBPWC	NEONCAS & DOM2 & LPSFR & LPNFR & FBCPOL & NEOANA & CPONT & TURG & HUNG & IBE & KAN22 & NEOPOL	0.181542	0.005	0.354	0.641	0.027	0.094	0.076	7814065
CWC	NEONCAS	ENEOCZE	FBPWC	ENEOROM & DOM2 & LPSFR & LPNFR & FBCPOL & NEOANA & CPONT & TURG & HUNG & IBE & KAN22 & NEOPOL	0.131408	0.017	0.309	0.674	0.016	0.065	0.06	7747696
CWC	LPSFR	FBCPOL	NEOPOL	ENEOROM & NEONCAS & DOM2 & LPNFR & NEOANA & CPONT & TURG & ENEOCZE & HUNG & FBPWC & IBE & KAN22	0.128447	0.093	2.816	-1.909	0.057	0.295	0.325	5082027
CWC	FBCPOL	FBPWC	NEOPOL	ENEOROM & NEONCAS & DOM2 & LPSFR & LPNFR & NEOANA & CPONT & TURG & ENEOCZE & HUNG & IBE & KAN22	0.11857	1.899	0.365	-1.265	0.55	0.183	0.4	5148778
CWC	NEONCAS	FBPWC	IBE	ENEOROM & DOM2 & LPSFR & LPNFR & FBCPOL & NEOANA & CPONT & TURG & ENEOCZE & HUNG & KAN22 & NEOPOL	0.0955468	0.019	1.065	-0.084	0.016	0.023	0.014	7680686
CWC	FBCPOL	NEOANA	NEOPOL	ENEOROM & NEONCAS & DOM2 & LPSFR & LPNFR & CPONT & TURG & ENEOCZE & HUNG & FBPWC & IBE & KAN22	0.0938021	2.437	-0.096	-1.34	0.244	0.045	0.264	5147886
CWC	NEOANA	ENEOCZE	FBPWC	ENEOROM & NEONCAS & DOM2 & LPSFR & LPNFR & FBCPOL & CPONT & TURG & HUNG & IBE & KAN22 & NEOPOL	0.0903039	0.017	0.316	0.667	0.015	0.061	0.059	7857549
CWC	DOM2	FBPWC	IBE	ENEOROM & NEONCAS & LPSFR & LPNFR & FBCPOL & NEOANA & CPONT & TURG & ENEOCZE & HUNG & KAN22 & NEOPOL	0.0899975	0.006	1.068	-0.074	0.016	0.023	0.014	5898012
CWC	FBCPOL	TURG	NEOPOL	ENEOROM & NEONCAS & DOM2 & LPSFR & LPNFR & NEOANA & CPONT & ENEOCZE & HUNG & FBPWC & IBE & KAN22	0.0797037	2.303	-0.1	-1.202	0.255	0.042	0.279	5122760
CWC	ENEOROM	LPSFR	FBPWC	NEONCAS & DOM2 & LPNFR & FBCPOL & NEOANA & CPONT & TURG & ENEOCZE & HUNG & IBE & KAN22 & NEOPOL	0.0779945	0.081	-0.125	1.044	0.02	0.022	0.026	7510878
CWC	CPONT	ENEOCZE	FBPWC	ENEOROM & NEONCAS & DOM2 & LPSFR & LPNFR & FBCPOL & NEOANA & TURG & HUNG & IBE & KAN22 & NEOPOL	0.0768412	0.017	0.292	0.69	0.014	0.065	0.06	7823235
CWC	FBCPOL	ENEOCZE	NEOPOL	ENEOROM & NEONCAS & DOM2 & LPSFR & LPNFR & NEOANA & CPONT & TURG & HUNG & FBPWC & IBE & KAN22	0.076152	2.773	-0.117	-1.656	0.47	0.241	0.297	5157356
CWC	NEONCAS	LPSFR	FBPWC	ENEOROM & DOM2 & LPNFR & FBCPOL & NEOANA & CPONT & TURG & ENEOCZE & HUNG & IBE & KAN22 & NEOPOL	0.0759315	0.065	-0.142	1.076	0.017	0.023	0.023	7472469
CWC	TURG	ENEOCZE	FBPWC	ENEOROM & NEONCAS & DOM2 & LPSFR & LPNFR & FBCPOL & NEOANA & CPONT & HUNG & IBE & KAN22 & NEOPOL	0.0691811	0.014	0.302	0.684	0.013	0.065	0.06	7819991
CWC	FBCPOL	FBPWC	IBE	ENEOROM & NEONCAS & DOM2 & LPSFR & LPNFR & NEOANA & CPONT & TURG & ENEOCZE & HUNG & KAN22 & NEOPOL	0.0666887	-0.049	1.145	-0.096	0.094	0.105	0.018	7330367
CWC	NEONCAS	FBCPOL	NEOPOL	ENEOROM & DOM2 & LPSFR & LPNFR & NEOANA & CPONT & TURG & ENEOCZE & HUNG & FBPWC & IBE & KAN22	0.0544701	-0.133	2.234	-1.101	0.049	0.27	0.302	5102330
CWC	FBCPOL	KAN22	NEOPOL	ENEOROM & NEONCAS & DOM2 & LPSFR & LPNFR & NEOANA & CPONT & TURG & ENEOCZE & HUNG & FBPWC & IBE	0.0538417	2.386	-0.152	-1.234	0.235	0.068	0.271	5111955
CWC	LPNFR	FBPWC	IBE	ENEOROM & NEONCAS & DOM2 & LPSFR & FBCPOL & NEOANA & CPONT & TURG & ENEOCZE & HUNG & KAN22 & NEOPOL	0.0531122	-0.003	1.078	-0.075	0.039	0.022	0.026	7780049
CWC	ENEOCZE	FBPWC	NEOPOL	ENEOROM & NEONCAS & DOM2 & LPSFR & LPNFR & FBCPOL & NEOANA & CPONT & TURG & HUNG & IBE & KAN22	0.0516746	0.328	0.675	-0.003	0.083	0.062	0.07	5232766
CWC	ENEOROM	FBCPOL	NEOPOL	NEONCAS & DOM2 & LPSFR & LPNFR & NEOANA & CPONT & TURG & ENEOCZE & HUNG & FBPWC & IBE & KAN22	0.0486449	-0.178	2.234	-1.056	0.063	0.249	0.288	5128237
CWC	HUNG	FBPWC	IBE	ENEOROM & NEONCAS & DOM2 & LPSFR & LPNFR & FBCPOL & NEOANA & CPONT & TURG & ENEOCZE & KAN22 & NEOPOL	0.0479824	0.061	1.003	-0.065	0.035	0.045	0.016	5720893
CWC	DOM2	LPSFR	FBPWC	ENEOROM & NEONCAS & LPNFR & FBCPOL & NEOANA & CPONT & TURG & ENEOCZE & HUNG & IBE & KAN22 & NEOPOL	0.0472651	0.047	-0.128	1.081	0.017	0.023	0.024	5859998
CWC	FBCPOL	HUNG	NEOPOL	ENEOROM & NEONCAS & DOM2 & LPSFR & LPNFR & NEOANA & CPONT & TURG & ENEOCZE & FBPWC & IBE & KAN22	0.0457673	2.72	-0.054	-1.666	0.261	0.119	0.299	5446061
CWC	LPSFR	HUNG	FBPWC	ENEOROM & NEONCAS & DOM2 & LPNFR & FBCPOL & NEOANA & CPONT & TURG & ENEOCZE & IBE & KAN22 & NEOPOL	0.0443969	-0.096	0.118	0.978	0.022	0.031	0.041	5593504
CWC	NEOANA	FBPWC	IBE	ENEOROM & NEONCAS & DOM2 & LPSFR & LPNFR & FBCPOL & CPONT & TURG & ENEOCZE & HUNG & KAN22 & NEOPOL	0.04267	0.024	1.057	-0.081	0.016	0.021	0.014	7797402
CWC	FBCPOL	IBE	NEOPOL	ENEOROM & NEONCAS & DOM2 & LPSFR & LPNFR & NEOANA & CPONT & TURG & ENEOCZE & HUNG & FBPWC & KAN22	0.0422355	2.672	0.022	-1.695	0.255	0.031	0.257	5147616
CWC	LPSFR	CPONT	FBPWC	ENEOROM & NEONCAS & DOM2 & LPNFR & FBCPOL & NEOANA & TURG & ENEOCZE & HUNG & IBE & KAN22 & NEOPOL	0.0412751	-0.135	0.058	1.077	0.023	0.015	0.023	7518474
CWC	DOM2	FBCPOL	NEOPOL	ENEOROM & NEONCAS & LPSFR & LPNFR & NEOANA & CPONT & TURG & ENEOCZE & HUNG & FBPWC & IBE & KAN22	0.0407802	-0.082	2.383	-1.301	0.054	0.283	0.32	5075211
CWC	ENEOCZE	HUNG	KAN22	ENEOROM & NEONCAS & DOM2 & LPSFR & LPNFR & FBCPOL & NEOANA & CPONT & TURG & FBPWC & IBE & NEOPOL	0.0371449	1.672	-0.877	0.204	0.201	0.414	0.222	5564182
CWC	ENEOROM	FBPWC	IBE	NEONCAS & DOM2 & LPSFR & LPNFR & FBCPOL & NEOANA & CPONT & TURG & ENEOCZE & HUNG & KAN22 & NEOPOL	0.0371208	0.031	1.042	-0.073	0.02	0.028	0.014	7742603
CWC	FBPWC	IBE	NEOPOL	ENEOROM & NEONCAS & DOM2 & LPSFR & LPNFR & FBCPOL & NEOANA & CPONT & TURG & ENEOCZE & HUNG & KAN22	0.0338887	1.115	-0.088	-0.028	0.064	0.015	0.058	5219193
CWC	LPSFR	FBPWC	IBE	ENEOROM & NEONCAS & DOM2 & LPNFR & FBCPOL & NEOANA & CPONT & TURG & ENEOCZE & HUNG & KAN22 & NEOPOL	0.0332684	0.005	1.1	-0.104	0.046	0.022	0.043	7610499
CWC	ENEOCZE	FBPWC	KAN22	ENEOROM & NEONCAS & DOM2 & LPSFR & LPNFR & FBCPOL & NEOANA & CPONT & TURG & HUNG & IBE & NEOPOL	0.0314709	0.367	0.648	-0.014	0.137	0.103	0.04	7409752
CWC	CPONT	FBPWC	IBE	ENEOROM & NEONCAS & DOM2 & LPSFR & LPNFR & FBCPOL & NEOANA & TURG & ENEOCZE & HUNG & KAN22 & NEOPOL	0.0314502	0.019	1.057	-0.077	0.014	0.022	0.014	7755783
CWC	FBPWC	IBE	KAN22	ENEOROM & NEONCAS & DOM2 & LPSFR & LPNFR & FBCPOL & NEOANA & CPONT & TURG & ENEOCZE & HUNG & NEOPOL	0.0308567	1.042	-0.072	0.03	0.03	0.015	0.021	7348251
CWC	LPSFR	FBCPOL	FBPWC	ENEOROM & NEONCAS & DOM2 & LPNFR & NEOANA & CPONT & TURG & ENEOCZE & HUNG & IBE & KAN22 & NEOPOL	0.0292522	-0.13	0.197	0.933	0.023	0.075	0.08	7097157
CWC	LPSFR	FBPWC	NEOPOL	ENEOROM & NEONCAS & DOM2 & LPNFR & FBCPOL & NEOANA & CPONT & TURG & ENEOCZE & HUNG & IBE & KAN22	0.0273422	-0.139	0.967	0.172	0.023	0.054	0.056	5141924
CWC	TURG	FBPWC	IBE	ENEOROM & NEONCAS & DOM2 & LPSFR & LPNFR & FBCPOL & NEOANA & CPONT & ENEOCZE & HUNG & KAN22 & NEOPOL	0.0253355	0.015	1.062	-0.077	0.014	0.022	0.014	7753757
CWC	LPSFR	LPNFR	FBPWC	ENEOROM & NEONCAS & DOM2 & FBCPOL & NEOANA & CPONT & TURG & ENEOCZE & HUNG & IBE & KAN22 & NEOPOL	0.0228001	-0.495	0.441	1.054	0.125	0.136	0.03	7591977
CWC	ENEOROM	ENEOCZE	KAN22	NEONCAS & DOM2 & LPSFR & LPNFR & FBCPOL & NEOANA & CPONT & TURG & HUNG & FBPWC & IBE & NEOPOL	0.0210204	3.384	1.98	-4.363	2.199	0.451	2.635	7374257
CWC	LPSFR	FBPWC	KAN22	ENEOROM & NEONCAS & DOM2 & LPNFR & FBCPOL & NEOANA & CPONT & TURG & ENEOCZE & HUNG & IBE & NEOPOL	0.020895	-0.115	1.041	0.074	0.022	0.029	0.021	7113369
CWC	DOM2	CPONT	IBE	ENEOROM & NEONCAS & LPSFR & LPNFR & FBCPOL & NEOANA & TURG & ENEOCZE & HUNG & FBPWC & KAN22 & NEOPOL	0.0164251	38.567	-38.203	0.636	10.1	10.163	0.215	5926537
CWC	LPSFR	TURG	FBPWC	ENEOROM & NEONCAS & DOM2 & LPNFR & FBCPOL & NEOANA & CPONT & ENEOCZE & HUNG & IBE & KAN22 & NEOPOL	0.0162631	-0.133	0.05	1.083	0.023	0.015	0.023	7525143
CWC	LPSFR	NEOANA	FBPWC	ENEOROM & NEONCAS & DOM2 & LPNFR & FBCPOL & CPONT & TURG & ENEOCZE & HUNG & IBE & KAN22 & NEOPOL	0.0132378	-0.141	0.056	1.085	0.024	0.017	0.023	7535433
CWC	LPSFR	LPNFR	IBE	ENEOROM & NEONCAS & DOM2 & FBCPOL & NEOANA & CPONT & TURG & ENEOCZE & HUNG & FBPWC & KAN22 & NEOPOL	0.0126277	-16.51	14.653	2.857	3.461	3.169	0.363	7655947
CWC	ENEOROM	TURG	KAN22	NEONCAS & DOM2 & LPSFR & LPNFR & FBCPOL & NEOANA & CPONT & ENEOCZE & HUNG & FBPWC & IBE & NEOPOL	0.0101313	-13.319	2.15	12.169	4.571	1.15	3.518	7283684
CWC	ENEOROM	ENEOCZE	HUNG	NEONCAS & DOM2 & LPSFR & LPNFR & FBCPOL & NEOANA & CPONT & TURG & FBPWC & IBE & KAN22 & NEOPOL	0.0100969	0.244	1.832	-1.075	0.234	0.304	0.531	5728156
CWC	ENEOROM	NEONCAS	KAN22	DOM2 & LPSFR & LPNFR & FBCPOL & NEOANA & CPONT & TURG & ENEOCZE & HUNG & FBPWC & IBE & NEOPOL	0.00916326	-13.378	3.081	11.298	4.346	1.543	2.952	7223390
CWC	LPNFR	HUNG	FBPWC	ENEOROM & NEONCAS & DOM2 & LPSFR & FBCPOL & NEOANA & CPONT & TURG & ENEOCZE & IBE & KAN22 & NEOPOL	0.00882633	-0.077	0.123	0.954	0.021	0.031	0.039	5684318
CWC	DOM2	LPNFR	CPONT	ENEOROM & NEONCAS & LPSFR & FBCPOL & NEOANA & TURG & ENEOCZE & HUNG & FBPWC & IBE & KAN22 & NEOPOL	0.007321	48.569	0.308	-47.878	16.773	0.382	16.685	5938908
CWC	DOM2	NEOANA	FBPWC	ENEOROM & NEONCAS & LPSFR & LPNFR & FBCPOL & CPONT & TURG & ENEOCZE & HUNG & IBE & KAN22 & NEOPOL	0.00714515	0.293	-0.334	1.041	0.057	0.066	0.02	5910608
CWC	DOM2	CPONT	KAN22	ENEOROM & NEONCAS & LPSFR & LPNFR & FBCPOL & NEOANA & TURG & ENEOCZE & HUNG & FBPWC & IBE & NEOPOL	0.00633833	76.002	-72.605	-2.396	49.837	47.139	2.961	5696219
CWC	ENEOROM	HUNG	FBPWC	NEONCAS & DOM2 & LPSFR & LPNFR & FBCPOL & NEOANA & CPONT & TURG & ENEOCZE & IBE & KAN22 & NEOPOL	0.00604127	-0.197	0.491	0.706	0.073	0.13	0.063	5685232
CWC	ENEOROM	CPONT	KAN22	NEONCAS & DOM2 & LPSFR & LPNFR & FBCPOL & NEOANA & TURG & ENEOCZE & HUNG & FBPWC & IBE & NEOPOL	0.00547069	-16.182	3.141	14.041	7.614	2.164	5.547	7287786
CWC	HUNG	FBPWC	KAN22	ENEOROM & NEONCAS & DOM2 & LPSFR & LPNFR & FBCPOL & NEOANA & CPONT & TURG & ENEOCZE & IBE & NEOPOL	0.00443031	0.63	0.688	-0.318	0.219	0.082	0.143	5526965
CWC	ENEOROM	LPNFR	FBPWC	NEONCAS & DOM2 & LPSFR & FBCPOL & NEOANA & CPONT & TURG & ENEOCZE & HUNG & IBE & KAN22 & NEOPOL	0.0034224	0.074	-0.099	1.025	0.02	0.021	0.026	7691217
CWC	ENEOROM	FBPWC	KAN22	NEONCAS & DOM2 & LPSFR & LPNFR & FBCPOL & NEOANA & CPONT & TURG & ENEOCZE & HUNG & IBE & NEOPOL	0.002995	-1.242	0.759	1.483	0.501	0.075	0.567	7290130
CWC	LPNFR	FBCPOL	FBPWC	ENEOROM & NEONCAS & DOM2 & LPSFR & NEOANA & CPONT & TURG & ENEOCZE & HUNG & IBE & KAN22 & NEOPOL	0.00256364	-0.108	0.221	0.887	0.022	0.081	0.083	7267353
CWC	NEONCAS	LPNFR	FBPWC	ENEOROM & DOM2 & LPSFR & FBCPOL & NEOANA & CPONT & TURG & ENEOCZE & HUNG & IBE & KAN22 & NEOPOL	0.00219415	0.052	-0.11	1.057	0.017	0.022	0.022	7641753
CWC	ENEOROM	DOM2	KAN22	NEONCAS & LPSFR & LPNFR & FBCPOL & NEOANA & CPONT & TURG & ENEOCZE & HUNG & FBPWC & IBE & NEOPOL	0.00185278	-11.545	2.057	10.488	4.081	1.218	2.969	5688893
CWC	LPNFR	FBPWC	NEOPOL	ENEOROM & NEONCAS & DOM2 & LPSFR & FBCPOL & NEOANA & CPONT & TURG & ENEOCZE & HUNG & IBE & KAN22	0.00172801	-0.112	0.949	0.163	0.021	0.055	0.057	5191988
CWC	LPNFR	FBPWC	KAN22	ENEOROM & NEONCAS & DOM2 & LPSFR & FBCPOL & NEOANA & CPONT & TURG & ENEOCZE & HUNG & IBE & NEOPOL	0.00169616	-0.091	1.021	0.07	0.02	0.028	0.021	7286577
CWC	NEONCAS	DOM2	CPONT	ENEOROM & LPSFR & LPNFR & FBCPOL & NEOANA & TURG & ENEOCZE & HUNG & FBPWC & IBE & KAN22 & NEOPOL	0.00163865	7.052	37.976	-44.028	3.097	11.719	13.109	5981849
CWC	ENEOROM	DOM2	CPONT	NEONCAS & LPSFR & LPNFR & FBCPOL & NEOANA & TURG & ENEOCZE & HUNG & FBPWC & IBE & KAN22 & NEOPOL	0.00112384	-1.585	56.369	-53.784	2.098	26.044	24.352	5957315
CWC	DOM2	LPNFR	FBPWC	ENEOROM & NEONCAS & LPSFR & FBCPOL & NEOANA & CPONT & TURG & ENEOCZE & HUNG & IBE & KAN22 & NEOPOL	0.00104085	0.034	-0.095	1.061	0.017	0.021	0.023	5906849
CWC	ENEOROM	KAN22	NEOPOL	NEONCAS & DOM2 & LPSFR & LPNFR & FBCPOL & NEOANA & CPONT & TURG & ENEOCZE & HUNG & FBPWC & IBE	0.000822168	-3.192	3.249	0.943	0.592	0.697	0.151	5127717
CWC	LPNFR	CPONT	FBPWC	ENEOROM & NEONCAS & DOM2 & LPSFR & FBCPOL & NEOANA & TURG & ENEOCZE & HUNG & IBE & KAN22 & NEOPOL	0.000788446	-0.101	0.044	1.056	0.021	0.014	0.022	7702262
CWC	DOM2	CPONT	HUNG	ENEOROM & NEONCAS & LPSFR & LPNFR & FBCPOL & NEOANA & TURG & ENEOCZE & FBPWC & IBE & KAN22 & NEOPOL	0.000728629	238.921	-230.635	-7.285	12728.1	12260.5	467.604	5002910
CWC	DOM2	CPONT	TURG	ENEOROM & NEONCAS & LPSFR & LPNFR & FBCPOL & NEOANA & ENEOCZE & HUNG & FBPWC & IBE & KAN22 & NEOPOL	0.000487145	50.216	-54.543	5.327	17.68	21.212	5.513	5985746
CWC	DOM2	CPONT	ENEOCZE	ENEOROM & NEONCAS & LPSFR & LPNFR & FBCPOL & NEOANA & TURG & HUNG & FBPWC & IBE & KAN22 & NEOPOL	0.000460811	-432.55	420.879	12.671	4431.85	4316.16	115.718	5975579
CWC	DOM2	LPSFR	CPONT	ENEOROM & NEONCAS & LPNFR & FBCPOL & NEOANA & TURG & ENEOCZE & HUNG & FBPWC & IBE & KAN22 & NEOPOL	0.000404981	43.772	0.364	-43.136	13.641	0.297	13.591	5887080
CWC	DOM2	NEOANA	CPONT	ENEOROM & NEONCAS & LPSFR & LPNFR & FBCPOL & TURG & ENEOCZE & HUNG & FBPWC & IBE & KAN22 & NEOPOL	0.000404585	60.106	-0.684	-58.422	26.38	1.448	25.471	5947390
CWC	DOM2	FBCPOL	CPONT	ENEOROM & NEONCAS & LPSFR & LPNFR & NEOANA & TURG & ENEOCZE & HUNG & FBPWC & IBE & KAN22 & NEOPOL	0.000391039	6.872	1.185	-7.057	6.276	0.138	6.157	5673730
CWC	LPNFR	TURG	FBPWC	ENEOROM & NEONCAS & DOM2 & LPSFR & FBCPOL & NEOANA & CPONT & ENEOCZE & HUNG & IBE & KAN22 & NEOPOL	0.000320189	-0.099	0.037	1.062	0.021	0.014	0.022	7703047
CWC	ENEOROM	FBCPOL	KAN22	NEONCAS & DOM2 & LPSFR & LPNFR & NEOANA & CPONT & TURG & ENEOCZE & HUNG & FBPWC & IBE & NEOPOL	0.000301951	-1.879	1.015	1.863	0.672	0.134	0.791	6884321
CWC	HUNG	FBPWC	NEOPOL	ENEOROM & NEONCAS & DOM2 & LPSFR & LPNFR & FBCPOL & NEOANA & CPONT & TURG & ENEOCZE & IBE & KAN22	0.00029102	0.265	1.003	-0.268	0.064	0.071	0.116	5295639
CWC	ENEOROM	DOM2	ENEOCZE	NEONCAS & LPSFR & LPNFR & FBCPOL & NEOANA & CPONT & TURG & HUNG & FBPWC & IBE & KAN22 & NEOPOL	0.00023503	-0.664	0.317	1.347	0.094	0.061	0.042	5967530
CWC	DOM2	CPONT	FBPWC	ENEOROM & NEONCAS & LPSFR & LPNFR & FBCPOL & NEOANA & TURG & ENEOCZE & HUNG & IBE & KAN22 & NEOPOL	0.000188683	16.801	-16.435	0.634	53.946	52.837	1.116	5929227
CWC	ENEOROM	CPONT	ENEOCZE	NEONCAS & DOM2 & LPSFR & LPNFR & FBCPOL & NEOANA & TURG & HUNG & FBPWC & IBE & KAN22 & NEOPOL	0.000176199	-0.678	0.336	1.342	0.099	0.064	0.042	7792076
CWC	ENEOROM	NEOANA	KAN22	NEONCAS & DOM2 & LPSFR & LPNFR & FBCPOL & CPONT & TURG & ENEOCZE & HUNG & FBPWC & IBE & NEOPOL	0.000162498	-7.522	0.583	7.94	1.352	0.352	1.187	7306465
CWC	LPNFR	NEOANA	FBPWC	ENEOROM & NEONCAS & DOM2 & LPSFR & FBCPOL & CPONT & TURG & ENEOCZE & HUNG & IBE & KAN22 & NEOPOL	0.000158296	-0.103	0.037	1.066	0.022	0.017	0.022	7727115
CWC	ENEOROM	LPNFR	KAN22	NEONCAS & DOM2 & LPSFR & FBCPOL & NEOANA & CPONT & TURG & ENEOCZE & HUNG & FBPWC & IBE & NEOPOL	0.000156703	-6.045	0.176	6.869	0.944	0.098	0.951	7262541
CWC	DOM2	CPONT	NEOPOL	ENEOROM & NEONCAS & LPSFR & LPNFR & FBCPOL & NEOANA & TURG & ENEOCZE & HUNG & FBPWC & IBE & KAN22	0.000123271	17.058	-17.104	1.046	12.041	11.682	0.403	5005051
CWC	DOM2	HUNG	FBPWC	ENEOROM & NEONCAS & LPSFR & LPNFR & FBCPOL & NEOANA & CPONT & TURG & ENEOCZE & IBE & KAN22 & NEOPOL	0.000112936	-0.027	0.157	0.871	0.02	0.041	0.033	4984762
CWC	ENEOROM	LPSFR	KAN22	NEONCAS & DOM2 & LPNFR & FBCPOL & NEOANA & CPONT & TURG & ENEOCZE & HUNG & FBPWC & IBE & NEOPOL	0.000112389	-6.042	0.203	6.839	0.948	0.095	0.957	7087678
CWC	ENEOROM	IBE	KAN22	NEONCAS & DOM2 & LPSFR & LPNFR & FBCPOL & NEOANA & CPONT & TURG & ENEOCZE & HUNG & FBPWC & NEOPOL	0.000102333	-5.923	0.139	6.785	0.977	0.065	0.99	7307537
CWC	NEOANA	CPONT	FBPWC	ENEOROM & NEONCAS & DOM2 & LPSFR & LPNFR & FBCPOL & TURG & ENEOCZE & HUNG & IBE & KAN22 & NEOPOL	8.85493e-05	-0.3	0.286	1.015	0.072	0.062	0.018	7739616
CWC	NEOANA	HUNG	KAN22	ENEOROM & NEONCAS & DOM2 & LPSFR & LPNFR & FBCPOL & CPONT & TURG & ENEOCZE & FBPWC & IBE & NEOPOL	5.99451e-05	0.392	3.001	-2.393	0.105	0.237	0.306	5534147
CWC	LPSFR	LPNFR	FBCPOL	ENEOROM & NEONCAS & DOM2 & NEOANA & CPONT & TURG & ENEOCZE & HUNG & FBPWC & IBE & KAN22 & NEOPOL	3.74364e-05	1.543	-2.096	1.553	0.231	0.279	0.064	7127185
CWC	NEONCAS	CPONT	TURG	ENEOROM & DOM2 & LPSFR & LPNFR & FBCPOL & NEOANA & ENEOCZE & HUNG & FBPWC & IBE & KAN22 & NEOPOL	3.58215e-05	-7.676	-75.415	84.092	14.108	62.954	75.199	7688752
CWC	FBCPOL	HUNG	FBPWC	ENEOROM & NEONCAS & DOM2 & LPSFR & LPNFR & NEOANA & CPONT & TURG & ENEOCZE & IBE & KAN22 & NEOPOL	3.49597e-05	-0.132	0.2	0.932	0.168	0.07	0.111	5515564
CWC	ENEOROM	TURG	ENEOCZE	NEONCAS & DOM2 & LPSFR & LPNFR & FBCPOL & NEOANA & CPONT & HUNG & FBPWC & IBE & KAN22 & NEOPOL	3.13266e-05	-0.639	0.306	1.333	0.095	0.06	0.042	7789474
CWC	ENEOROM	NEOANA	ENEOCZE	NEONCAS & DOM2 & LPSFR & LPNFR & FBCPOL & CPONT & TURG & HUNG & FBPWC & IBE & KAN22 & NEOPOL	3.12734e-05	-0.459	0.227	1.233	0.057	0.041	0.029	7811684
CWC	NEONCAS	DOM2	TURG	ENEOROM & LPSFR & LPNFR & FBCPOL & NEOANA & CPONT & ENEOCZE & HUNG & FBPWC & IBE & KAN22 & NEOPOL	2.81824e-05	65.165	147.141	-211.306	103.019	244.256	345.601	6002768
CWC	NEONCAS	HUNG	FBPWC	ENEOROM & DOM2 & LPSFR & LPNFR & FBCPOL & NEOANA & CPONT & TURG & ENEOCZE & IBE & KAN22 & NEOPOL	2.58721e-05	-0.014	0.16	0.855	0.019	0.04	0.032	5648093
CWC	NEOANA	ENEOCZE	KAN22	ENEOROM & NEONCAS & DOM2 & LPSFR & LPNFR & FBCPOL & CPONT & TURG & HUNG & FBPWC & IBE & NEOPOL	1.79434e-05	0.121	1.274	-0.395	0.031	0.035	0.052	7409093
CWC	NEOANA	HUNG	FBPWC	ENEOROM & NEONCAS & DOM2 & LPSFR & LPNFR & FBCPOL & CPONT & TURG & ENEOCZE & IBE & KAN22 & NEOPOL	1.29367e-05	-0.017	0.156	0.861	0.017	0.036	0.031	5709166
CWC	DOM2	ENEOCZE	KAN22	ENEOROM & NEONCAS & LPSFR & LPNFR & FBCPOL & NEOANA & CPONT & TURG & HUNG & FBPWC & IBE & NEOPOL	1.03633e-05	0.097	1.316	-0.414	0.036	0.041	0.064	5702814
CWC	TURG	HUNG	FBPWC	ENEOROM & NEONCAS & DOM2 & LPSFR & LPNFR & FBCPOL & NEOANA & CPONT & ENEOCZE & IBE & KAN22 & NEOPOL	9.76206e-06	-0.011	0.153	0.858	0.017	0.04	0.032	5683502
CWC	ENEOROM	FBPWC	NEOPOL	NEONCAS & DOM2 & LPSFR & LPNFR & FBCPOL & NEOANA & CPONT & TURG & ENEOCZE & HUNG & IBE & KAN22	9.47286e-06	0.263	1.361	-0.624	0.089	0.173	0.257	5192465
CWC	DOM2	HUNG	KAN22	ENEOROM & NEONCAS & LPSFR & LPNFR & FBCPOL & NEOANA & CPONT & TURG & ENEOCZE & FBPWC & IBE & NEOPOL	9.04491e-06	0.273	3.27	-2.543	0.14	0.326	0.43	4959777
CWC	CPONT	HUNG	FBPWC	ENEOROM & NEONCAS & DOM2 & LPSFR & LPNFR & FBCPOL & NEOANA & TURG & ENEOCZE & IBE & KAN22 & NEOPOL	8.69216e-06	-0.005	0.146	0.86	0.018	0.042	0.032	5688598
CWC	CPONT	ENEOCZE	KAN22	ENEOROM & NEONCAS & DOM2 & LPSFR & LPNFR & FBCPOL & NEOANA & TURG & HUNG & FBPWC & IBE & NEOPOL	7.66211e-06	0.112	1.31	-0.422	0.033	0.041	0.064	7378599
CWC	ENEOROM	NEOANA	FBPWC	NEONCAS & DOM2 & LPSFR & LPNFR & FBCPOL & CPONT & TURG & ENEOCZE & HUNG & IBE & KAN22 & NEOPOL	7.5038e-06	0.172	-0.107	0.935	0.037	0.03	0.018	7720036
CWC	ENEOROM	NEONCAS	FBPWC	DOM2 & LPSFR & LPNFR & FBCPOL & NEOANA & CPONT & TURG & ENEOCZE & HUNG & IBE & KAN22 & NEOPOL	4.78779e-06	0.199	-0.12	0.921	0.046	0.037	0.019	7634329
CWC	ENEOROM	NEONCAS	ENEOCZE	DOM2 & LPSFR & LPNFR & FBCPOL & NEOANA & CPONT & TURG & HUNG & FBPWC & IBE & KAN22 & NEOPOL	3.3695e-06	-0.533	0.278	1.256	0.077	0.055	0.033	7724721
CWC	NEONCAS	HUNG	KAN22	ENEOROM & DOM2 & LPSFR & LPNFR & FBCPOL & NEOANA & CPONT & TURG & ENEOCZE & FBPWC & IBE & NEOPOL	3.15937e-06	0.406	3.133	-2.539	0.156	0.295	0.418	5476936
CWC	TURG	ENEOCZE	KAN22	ENEOROM & NEONCAS & DOM2 & LPSFR & LPNFR & FBCPOL & NEOANA & CPONT & HUNG & FBPWC & IBE & NEOPOL	2.40281e-06	0.094	1.299	-0.393	0.029	0.039	0.057	7373953
CWC	NEONCAS	ENEOCZE	KAN22	ENEOROM & DOM2 & LPSFR & LPNFR & FBCPOL & NEOANA & CPONT & TURG & HUNG & FBPWC & IBE & NEOPOL	2.18166e-06	0.115	1.285	-0.4	0.036	0.038	0.061	7306458
CWC	FBPWC	KAN22	NEOPOL	ENEOROM & NEONCAS & DOM2 & LPSFR & LPNFR & FBCPOL & NEOANA & CPONT & TURG & ENEOCZE & HUNG & IBE	1.76208e-06	1.192	0.203	-0.395	0.116	0.064	0.175	5141062
CWC	NEONCAS	DOM2	FBPWC	ENEOROM & LPSFR & LPNFR & FBCPOL & NEOANA & CPONT & TURG & ENEOCZE & HUNG & IBE & KAN22 & NEOPOL	1.47566e-06	-0.326	0.323	1.003	0.109	0.101	0.018	5944553
CWC	CPONT	HUNG	KAN22	ENEOROM & NEONCAS & DOM2 & LPSFR & LPNFR & FBCPOL & NEOANA & TURG & ENEOCZE & FBPWC & IBE & NEOPOL	1.17133e-06	0.336	3.193	-2.528	0.137	0.322	0.433	5515599
CWC	DOM2	FBPWC	KAN22	ENEOROM & NEONCAS & LPSFR & LPNFR & FBCPOL & NEOANA & CPONT & TURG & ENEOCZE & HUNG & IBE & NEOPOL	1.06968e-06	-0.033	0.951	0.082	0.025	0.02	0.033	5663742
CWC	LPSFR	LPNFR	NEOPOL	ENEOROM & NEONCAS & DOM2 & FBCPOL & NEOANA & CPONT & TURG & ENEOCZE & HUNG & FBPWC & IBE & KAN22	9.41342e-07	3.326	-4.523	2.197	0.487	0.6	0.14	5152019
CWC	ENEOROM	DOM2	FBPWC	NEONCAS & LPSFR & LPNFR & FBCPOL & NEOANA & CPONT & TURG & ENEOCZE & HUNG & IBE & KAN22 & NEOPOL	6.69265e-07	0.146	-0.083	0.937	0.053	0.038	0.023	5921293
CWC	TURG	HUNG	KAN22	ENEOROM & NEONCAS & DOM2 & LPSFR & LPNFR & FBCPOL & NEOANA & CPONT & ENEOCZE & FBPWC & IBE & NEOPOL	6.22767e-07	0.24	3.113	-2.353	0.108	0.291	0.373	5509869
CWC	NEONCAS	CPONT	FBPWC	ENEOROM & DOM2 & LPSFR & LPNFR & FBCPOL & NEOANA & TURG & ENEOCZE & HUNG & IBE & KAN22 & NEOPOL	5.0228e-07	-0.34	0.331	1.009	0.116	0.102	0.02	7652029
CWC	ENEOROM	TURG	FBPWC	NEONCAS & DOM2 & LPSFR & LPNFR & FBCPOL & NEOANA & CPONT & ENEOCZE & HUNG & IBE & KAN22 & NEOPOL	4.63569e-07	0.179	-0.094	0.915	0.049	0.035	0.021	7697470
CWC	HUNG	IBE	KAN22	ENEOROM & NEONCAS & DOM2 & LPSFR & LPNFR & FBCPOL & NEOANA & CPONT & TURG & ENEOCZE & FBPWC & NEOPOL	4.39674e-07	2.75	0.003	-1.753	0.206	0.034	0.193	5534014
CWC	NEONCAS	NEOANA	FBPWC	ENEOROM & DOM2 & LPSFR & LPNFR & FBCPOL & CPONT & TURG & ENEOCZE & HUNG & IBE & KAN22 & NEOPOL	4.0797e-07	0.243	-0.223	0.98	0.075	0.076	0.016	7660838
CWC	NEOANA	FBPWC	KAN22	ENEOROM & NEONCAS & DOM2 & LPSFR & LPNFR & FBCPOL & CPONT & TURG & ENEOCZE & HUNG & IBE & NEOPOL	2.21335e-07	-0.041	0.94	0.101	0.022	0.02	0.03	7326701
CWC	NEONCAS	FBPWC	KAN22	ENEOROM & DOM2 & LPSFR & LPNFR & FBCPOL & NEOANA & CPONT & TURG & ENEOCZE & HUNG & IBE & NEOPOL	1.95941e-07	-0.03	0.937	0.094	0.025	0.019	0.033	7226051
CWC	NEONCAS	TURG	FBPWC	ENEOROM & DOM2 & LPSFR & LPNFR & FBCPOL & NEOANA & CPONT & ENEOCZE & HUNG & IBE & KAN22 & NEOPOL	1.78156e-07	-0.648	0.605	1.043	0.21	0.187	0.028	7663049
CWC	ENEOROM	DOM2	HUNG	NEONCAS & LPSFR & LPNFR & FBCPOL & NEOANA & CPONT & TURG & ENEOCZE & FBPWC & IBE & KAN22 & NEOPOL	1.48386e-07	-2.589	0.845	2.744	0.379	0.206	0.195	4999267
CWC	NEONCAS	TURG	NEOPOL	ENEOROM & DOM2 & LPSFR & LPNFR & FBCPOL & NEOANA & CPONT & ENEOCZE & HUNG & FBPWC & IBE & KAN22	1.38866e-07	-3.336	2.534	1.802	0.595	0.527	0.085	5159272
CWC	NEONCAS	FBCPOL	TURG	ENEOROM & DOM2 & LPSFR & LPNFR & NEOANA & CPONT & ENEOCZE & HUNG & FBPWC & IBE & KAN22 & NEOPOL	1.32713e-07	-1.353	1.39	0.963	0.359	0.052	0.315	7206556
CWC	ENEOROM	CPONT	FBPWC	NEONCAS & DOM2 & LPSFR & LPNFR & FBCPOL & NEOANA & TURG & ENEOCZE & HUNG & IBE & KAN22 & NEOPOL	1.29659e-07	0.154	-0.073	0.919	0.053	0.038	0.022	7699697
CWC	ENEOROM	NEOANA	HUNG	NEONCAS & DOM2 & LPSFR & LPNFR & FBCPOL & CPONT & TURG & ENEOCZE & FBPWC & IBE & KAN22 & NEOPOL	1.28904e-07	-1.736	0.51	2.227	0.151	0.09	0.097	5692054
CWC	FBCPOL	ENEOCZE	KAN22	ENEOROM & NEONCAS & DOM2 & LPSFR & LPNFR & NEOANA & CPONT & TURG & HUNG & FBPWC & IBE & NEOPOL	1.14313e-07	0.339	0.943	-0.282	0.19	0.188	0.033	6983274
CWC	DOM2	TURG	FBPWC	ENEOROM & NEONCAS & LPSFR & LPNFR & FBCPOL & NEOANA & CPONT & ENEOCZE & HUNG & IBE & KAN22 & NEOPOL	1.04503e-07	0.226	-0.202	0.975	0.12	0.114	0.017	5948240
CWC	NEONCAS	FBCPOL	FBPWC	ENEOROM & DOM2 & LPSFR & LPNFR & NEOANA & CPONT & TURG & ENEOCZE & HUNG & IBE & KAN22 & NEOPOL	9.75092e-08	-0.053	0.439	0.614	0.046	0.242	0.198	7201480
CWC	ENEOCZE	KAN22	NEOPOL	ENEOROM & NEONCAS & DOM2 & LPSFR & LPNFR & FBCPOL & NEOANA & CPONT & TURG & HUNG & FBPWC & IBE	8.90485e-08	1.231	-0.284	0.054	0.095	0.042	0.113	5152827
CWC	TURG	FBPWC	KAN22	ENEOROM & NEONCAS & DOM2 & LPSFR & LPNFR & FBCPOL & NEOANA & CPONT & ENEOCZE & HUNG & IBE & NEOPOL	8.43621e-08	-0.018	0.934	0.084	0.02	0.019	0.03	7291943
CWC	ENEOROM	FBCPOL	ENEOCZE	NEONCAS & DOM2 & LPSFR & LPNFR & NEOANA & CPONT & TURG & HUNG & FBPWC & IBE & KAN22 & NEOPOL	7.45301e-08	-0.255	0.665	0.59	0.029	0.173	0.161	7336896
CWC	NEOANA	TURG	FBPWC	ENEOROM & NEONCAS & DOM2 & LPSFR & LPNFR & FBCPOL & CPONT & ENEOCZE & HUNG & IBE & KAN22 & NEOPOL	7.31146e-08	-0.144	0.144	1	0.059	0.05	0.017	7736585
CWC	CPONT	FBPWC	KAN22	ENEOROM & NEONCAS & DOM2 & LPSFR & LPNFR & FBCPOL & NEOANA & TURG & ENEOCZE & HUNG & IBE & NEOPOL	6.90558e-08	-0.011	0.936	0.075	0.022	0.02	0.033	7295913
CWC	FBCPOL	FBPWC	KAN22	ENEOROM & NEONCAS & DOM2 & LPSFR & LPNFR & NEOANA & CPONT & TURG & ENEOCZE & HUNG & IBE & NEOPOL	6.86086e-08	-0.125	1.024	0.101	0.364	0.27	0.098	6915499
CWC	FBCPOL	NEOANA	FBPWC	ENEOROM & NEONCAS & DOM2 & LPSFR & LPNFR & CPONT & TURG & ENEOCZE & HUNG & IBE & KAN22 & NEOPOL	5.54209e-08	0.341	-0.039	0.699	0.133	0.025	0.114	7304058
CWC	DOM2	FBCPOL	FBPWC	ENEOROM & NEONCAS & LPSFR & LPNFR & NEOANA & CPONT & TURG & ENEOCZE & HUNG & IBE & KAN22 & NEOPOL	5.37422e-08	-0.021	0.233	0.788	0.039	0.232	0.196	5644920
CWC	ENEOROM	FBCPOL	FBPWC	NEONCAS & DOM2 & LPSFR & LPNFR & NEOANA & CPONT & TURG & ENEOCZE & HUNG & IBE & KAN22 & NEOPOL	5.10314e-08	0.176	-0.431	1.254	0.248	0.958	0.712	7260494
CWC	ENEOROM	CPONT	HUNG	NEONCAS & DOM2 & LPSFR & LPNFR & FBCPOL & NEOANA & TURG & ENEOCZE & FBPWC & IBE & KAN22 & NEOPOL	5.00959e-08	-2.653	0.9	2.754	0.413	0.223	0.208	5678457
CWC	ENEOCZE	IBE	KAN22	ENEOROM & NEONCAS & DOM2 & LPSFR & LPNFR & FBCPOL & NEOANA & CPONT & TURG & HUNG & FBPWC & NEOPOL	4.0653e-08	1.233	0.02	-0.253	0.042	0.015	0.035	7421596
CWC	LPNFR	ENEOCZE	KAN22	ENEOROM & NEONCAS & DOM2 & LPSFR & FBCPOL & NEOANA & CPONT & TURG & HUNG & FBPWC & IBE & NEOPOL	2.94247e-08	0.024	1.251	-0.275	0.02	0.039	0.035	7362292
CWC	DOM2	NEOANA	IBE	ENEOROM & NEONCAS & LPSFR & LPNFR & FBCPOL & CPONT & TURG & ENEOCZE & HUNG & FBPWC & KAN22 & NEOPOL	2.3085e-08	82.844	-100.858	19.014	106.003	129.28	23.3	5908172
CWC	LPSFR	HUNG	KAN22	ENEOROM & NEONCAS & DOM2 & LPNFR & FBCPOL & NEOANA & CPONT & TURG & ENEOCZE & FBPWC & IBE & NEOPOL	1.98673e-08	0.067	2.728	-1.795	0.047	0.2	0.192	5417817
CWC	FBCPOL	TURG	FBPWC	ENEOROM & NEONCAS & DOM2 & LPSFR & LPNFR & NEOANA & CPONT & ENEOCZE & HUNG & IBE & KAN22 & NEOPOL	1.75164e-08	0.335	-0.027	0.692	0.222	0.037	0.188	7266327
CWC	LPSFR	ENEOCZE	KAN22	ENEOROM & NEONCAS & DOM2 & LPNFR & FBCPOL & NEOANA & CPONT & TURG & HUNG & FBPWC & IBE & NEOPOL	1.34993e-08	0.024	1.242	-0.266	0.021	0.04	0.035	7180328
CWC	CPONT	TURG	FBPWC	ENEOROM & NEONCAS & DOM2 & LPSFR & LPNFR & FBCPOL & NEOANA & ENEOCZE & HUNG & IBE & KAN22 & NEOPOL	1.18751e-08	0.272	-0.24	0.969	0.133	0.134	0.013	7717691
CWC	FBCPOL	CPONT	FBPWC	ENEOROM & NEONCAS & DOM2 & LPSFR & LPNFR & NEOANA & TURG & ENEOCZE & HUNG & IBE & KAN22 & NEOPOL	9.3497e-09	0.279	-0.013	0.734	0.301	0.051	0.252	7270957
CWC	LPNFR	HUNG	KAN22	ENEOROM & NEONCAS & DOM2 & LPSFR & FBCPOL & NEOANA & CPONT & TURG & ENEOCZE & FBPWC & IBE & NEOPOL	9.2635e-09	0.016	2.867	-1.883	0.049	0.214	0.211	5502582
CWC	ENEOROM	NEONCAS	HUNG	DOM2 & LPSFR & LPNFR & FBCPOL & NEOANA & CPONT & TURG & ENEOCZE & FBPWC & IBE & KAN22 & NEOPOL	8.16953e-09	-2.225	0.773	2.452	0.299	0.181	0.143	5641283
CWC	FBCPOL	HUNG	KAN22	ENEOROM & NEONCAS & DOM2 & LPSFR & LPNFR & NEOANA & CPONT & TURG & ENEOCZE & FBPWC & IBE & NEOPOL	7.52355e-09	0.416	1.992	-1.407	0.516	1.082	0.577	5371864
CWC	DOM2	FBPWC	NEOPOL	ENEOROM & NEONCAS & LPSFR & LPNFR & FBCPOL & NEOANA & CPONT & TURG & ENEOCZE & HUNG & IBE & KAN22	4.01025e-09	0.042	1.074	-0.116	0.055	0.163	0.215	4993527
CWC	HUNG	KAN22	NEOPOL	ENEOROM & NEONCAS & DOM2 & LPSFR & LPNFR & FBCPOL & NEOANA & CPONT & TURG & ENEOCZE & FBPWC & IBE	3.76882e-09	3.096	-1.93	-0.166	0.728	0.336	0.436	5432965
CWC	ENEOROM	LPNFR	FBCPOL	NEONCAS & DOM2 & LPSFR & NEOANA & CPONT & TURG & ENEOCZE & HUNG & FBPWC & IBE & KAN22 & NEOPOL	3.29334e-09	-0.306	-0.109	1.415	0.032	0.026	0.042	7226199
CWC	CPONT	FBPWC	NEOPOL	ENEOROM & NEONCAS & DOM2 & LPSFR & LPNFR & FBCPOL & NEOANA & TURG & ENEOCZE & HUNG & IBE & KAN22	1.7649e-09	0.068	1.108	-0.175	0.048	0.163	0.208	5194721
CWC	NEONCAS	FBPWC	NEOPOL	ENEOROM & DOM2 & LPSFR & LPNFR & FBCPOL & NEOANA & CPONT & TURG & ENEOCZE & HUNG & IBE & KAN22	1.06213e-09	0.025	0.978	-0.003	0.048	0.141	0.186	5165048
CWC	TURG	FBPWC	NEOPOL	ENEOROM & NEONCAS & DOM2 & LPSFR & LPNFR & FBCPOL & NEOANA & CPONT & ENEOCZE & HUNG & IBE & KAN22	1.0013e-09	0.039	1.03	-0.069	0.04	0.14	0.178	5188740
CWC	LPNFR	FBCPOL	IBE	ENEOROM & NEONCAS & DOM2 & LPSFR & NEOANA & CPONT & TURG & ENEOCZE & HUNG & FBPWC & KAN22 & NEOPOL	8.91549e-10	-0.559	1.217	0.342	0.054	0.029	0.035	7298737
CWC	NEOANA	FBPWC	NEOPOL	ENEOROM & NEONCAS & DOM2 & LPSFR & LPNFR & FBCPOL & CPONT & TURG & ENEOCZE & HUNG & IBE & KAN22	8.65118e-10	-0.008	0.921	0.087	0.025	0.078	0.097	5213103
CWC	ENEOROM	LPSFR	FBCPOL	NEONCAS & DOM2 & LPNFR & NEOANA & CPONT & TURG & ENEOCZE & HUNG & FBPWC & IBE & KAN22 & NEOPOL	6.47122e-10	-0.322	-0.078	1.399	0.033	0.025	0.042	7058143
CWC	ENEOROM	FBCPOL	HUNG	NEONCAS & DOM2 & LPSFR & LPNFR & NEOANA & CPONT & TURG & ENEOCZE & FBPWC & IBE & KAN22 & NEOPOL	6.30891e-10	-0.485	1.033	0.452	0.098	0.135	0.224	5492481
CWC	ENEOROM	FBCPOL	IBE	NEONCAS & DOM2 & LPSFR & LPNFR & NEOANA & CPONT & TURG & ENEOCZE & HUNG & FBPWC & KAN22 & NEOPOL	6.09822e-10	-0.356	1.42	-0.064	0.036	0.049	0.02	7271006
CWC	ENEOROM	TURG	HUNG	NEONCAS & DOM2 & LPSFR & LPNFR & FBCPOL & NEOANA & CPONT & ENEOCZE & FBPWC & IBE & KAN22 & NEOPOL	3.89709e-10	-2.317	0.681	2.636	0.366	0.19	0.195	5673645
CWC	NEONCAS	LPNFR	TURG	ENEOROM & DOM2 & LPSFR & FBCPOL & NEOANA & CPONT & ENEOCZE & HUNG & FBPWC & IBE & KAN22 & NEOPOL	1.75996e-10	44.951	-3.362	-40.589	15.937	1.515	14.482	7657968
CWC	NEOANA	CPONT	IBE	ENEOROM & NEONCAS & DOM2 & LPSFR & LPNFR & FBCPOL & TURG & ENEOCZE & HUNG & FBPWC & KAN22 & NEOPOL	1.22665e-10	162.885	-135.275	-26.61	256.78	213.887	42.917	7767326
CWC	ENEOROM	ENEOCZE	NEOPOL	NEONCAS & DOM2 & LPSFR & LPNFR & FBCPOL & NEOANA & CPONT & TURG & HUNG & FBPWC & IBE & KAN22	7.44281e-11	-0.25	1.048	0.202	0.047	0.123	0.16	5209954
CWC	ENEOROM	NEONCAS	FBCPOL	DOM2 & LPSFR & LPNFR & NEOANA & CPONT & TURG & ENEOCZE & HUNG & FBPWC & IBE & KAN22 & NEOPOL	6.51311e-11	-0.126	-0.154	1.28	0.061	0.047	0.031	7181635
CWC	ENEOROM	ENEOCZE	IBE	NEONCAS & DOM2 & LPSFR & LPNFR & FBCPOL & NEOANA & CPONT & TURG & HUNG & FBPWC & KAN22 & NEOPOL	1.87562e-11	-0.181	1.153	0.029	0.028	0.034	0.014	7825342
CWC	ENEOROM	LPNFR	ENEOCZE	NEONCAS & DOM2 & LPSFR & FBCPOL & NEOANA & CPONT & TURG & HUNG & FBPWC & IBE & KAN22 & NEOPOL	1.23545e-11	-0.207	0.04	1.167	0.028	0.019	0.032	7777209
CWC	LPNFR	FBCPOL	CPONT	ENEOROM & NEONCAS & DOM2 & LPSFR & NEOANA & TURG & ENEOCZE & HUNG & FBPWC & IBE & KAN22 & NEOPOL	1.13118e-11	-0.109	1.307	-0.198	0.026	0.034	0.02	7236550
CWC	ENEOROM	LPSFR	ENEOCZE	NEONCAS & DOM2 & LPNFR & FBCPOL & NEOANA & CPONT & TURG & HUNG & FBPWC & IBE & KAN22 & NEOPOL	8.25784e-12	-0.199	0.04	1.159	0.028	0.02	0.032	7587358
CWC	LPNFR	FBCPOL	KAN22	ENEOROM & NEONCAS & DOM2 & LPSFR & NEOANA & CPONT & TURG & ENEOCZE & HUNG & FBPWC & IBE & NEOPOL	8.0227e-12	-0.14	1.471	-0.331	0.028	0.051	0.039	6871747
CWC	LPSFR	FBCPOL	IBE	ENEOROM & NEONCAS & DOM2 & LPNFR & NEOANA & CPONT & TURG & ENEOCZE & HUNG & FBPWC & KAN22 & NEOPOL	7.5615e-12	-0.568	1.103	0.465	0.055	0.025	0.048	7143190
CWC	NEONCAS	FBCPOL	KAN22	ENEOROM & DOM2 & LPSFR & LPNFR & NEOANA & CPONT & TURG & ENEOCZE & HUNG & FBPWC & IBE & NEOPOL	7.11685e-12	-0.165	1.303	-0.138	0.031	0.034	0.046	6823645
CWC	NEONCAS	FBCPOL	HUNG	ENEOROM & DOM2 & LPSFR & LPNFR & NEOANA & CPONT & TURG & ENEOCZE & FBPWC & IBE & KAN22 & NEOPOL	6.67863e-12	-0.199	1.395	-0.196	0.026	0.069	0.072	5458091
CWC	ENEOROM	FBCPOL	CPONT	NEONCAS & DOM2 & LPSFR & LPNFR & NEOANA & TURG & ENEOCZE & HUNG & FBPWC & IBE & KAN22 & NEOPOL	5.95626e-12	-0.194	1.286	-0.092	0.075	0.037	0.048	7243660
CWC	NEONCAS	LPSFR	LPNFR	ENEOROM & DOM2 & FBCPOL & NEOANA & CPONT & TURG & ENEOCZE & HUNG & FBPWC & IBE & KAN22 & NEOPOL	3.72811e-12	-1.814	-8.034	10.847	0.144	0.781	0.885	7522628
CWC	ENEOROM	LPNFR	NEOPOL	NEONCAS & DOM2 & LPSFR & FBCPOL & NEOANA & CPONT & TURG & ENEOCZE & HUNG & FBPWC & IBE & KAN22	2.6216e-12	-0.611	-0.273	1.884	0.056	0.039	0.074	5174339
CWC	NEONCAS	LPNFR	FBCPOL	ENEOROM & DOM2 & LPSFR & NEOANA & CPONT & TURG & ENEOCZE & HUNG & FBPWC & IBE & KAN22 & NEOPOL	2.45601e-12	-0.219	-0.074	1.293	0.023	0.026	0.033	7179714
CWC	NEONCAS	FBCPOL	IBE	ENEOROM & DOM2 & LPSFR & LPNFR & NEOANA & CPONT & TURG & ENEOCZE & HUNG & FBPWC & KAN22 & NEOPOL	1.7145e-12	-0.242	1.276	-0.034	0.024	0.035	0.018	7213243
CWC	ENEOROM	FBCPOL	TURG	NEONCAS & DOM2 & LPSFR & LPNFR & NEOANA & CPONT & ENEOCZE & HUNG & FBPWC & IBE & KAN22 & NEOPOL	1.43363e-12	-0.193	1.28	-0.087	0.069	0.035	0.045	7239726
CWC	LPSFR	FBCPOL	CPONT	ENEOROM & NEONCAS & DOM2 & LPNFR & NEOANA & TURG & ENEOCZE & HUNG & FBPWC & IBE & KAN22 & NEOPOL	1.4316e-12	-0.069	1.278	-0.209	0.024	0.032	0.021	7065106
CWC	DOM2	LPNFR	FBCPOL	ENEOROM & NEONCAS & LPSFR & NEOANA & CPONT & TURG & ENEOCZE & HUNG & FBPWC & IBE & KAN22 & NEOPOL	1.38406e-12	-0.204	-0.105	1.309	0.023	0.026	0.034	5648608
CWC	NEONCAS	FBCPOL	ENEOCZE	ENEOROM & DOM2 & LPSFR & LPNFR & NEOANA & CPONT & TURG & HUNG & FBPWC & IBE & KAN22 & NEOPOL	1.30987e-12	-0.237	1.407	-0.171	0.043	0.281	0.245	7274791
CWC	NEONCAS	FBCPOL	NEOANA	ENEOROM & DOM2 & LPSFR & LPNFR & CPONT & TURG & ENEOCZE & HUNG & FBPWC & IBE & KAN22 & NEOPOL	9.05616e-13	-0.387	1.218	0.169	0.074	0.022	0.073	7207575
CWC	NEONCAS	LPSFR	FBCPOL	ENEOROM & DOM2 & LPNFR & NEOANA & CPONT & TURG & ENEOCZE & HUNG & FBPWC & IBE & KAN22 & NEOPOL	8.24018e-13	-0.229	-0.043	1.272	0.023	0.024	0.032	7022319
CWC	ENEOROM	DOM2	FBCPOL	NEONCAS & LPSFR & LPNFR & NEOANA & CPONT & TURG & ENEOCZE & HUNG & FBPWC & IBE & KAN22 & NEOPOL	6.2013e-13	-0.229	-0.07	1.299	0.077	0.052	0.037	5666500
CWC	ENEOROM	FBCPOL	NEOANA	NEONCAS & DOM2 & LPSFR & LPNFR & CPONT & TURG & ENEOCZE & HUNG & FBPWC & IBE & KAN22 & NEOPOL	5.77364e-13	-0.252	1.308	-0.057	0.052	0.031	0.04	7263076
CWC	FBCPOL	CPONT	IBE	ENEOROM & NEONCAS & DOM2 & LPSFR & LPNFR & NEOANA & TURG & ENEOCZE & HUNG & FBPWC & KAN22 & NEOPOL	4.73419e-13	1.276	-0.225	-0.051	0.036	0.023	0.019	7283487
CWC	FBCPOL	CPONT	HUNG	ENEOROM & NEONCAS & DOM2 & LPSFR & LPNFR & NEOANA & TURG & ENEOCZE & FBPWC & IBE & KAN22 & NEOPOL	3.75901e-13	1.382	-0.17	-0.212	0.072	0.023	0.077	5495775
CWC	LPSFR	FBCPOL	KAN22	ENEOROM & NEONCAS & DOM2 & LPNFR & NEOANA & CPONT & TURG & ENEOCZE & HUNG & FBPWC & IBE & NEOPOL	3.21665e-13	-0.099	1.447	-0.348	0.026	0.05	0.04	6710492
CWC	FBCPOL	CPONT	KAN22	ENEOROM & NEONCAS & DOM2 & LPSFR & LPNFR & NEOANA & TURG & ENEOCZE & HUNG & FBPWC & IBE & NEOPOL	3.10174e-13	1.287	-0.138	-0.149	0.035	0.028	0.048	6890001
CWC	LPNFR	IBE	NEOPOL	ENEOROM & NEONCAS & DOM2 & LPSFR & FBCPOL & NEOANA & CPONT & TURG & ENEOCZE & HUNG & FBPWC & KAN22	2.31977e-13	-1.054	0.621	1.433	0.081	0.052	0.041	5202171
CWC	FBCPOL	IBE	KAN22	ENEOROM & NEONCAS & DOM2 & LPSFR & LPNFR & NEOANA & CPONT & TURG & ENEOCZE & HUNG & FBPWC & NEOPOL	1.918e-13	1.467	-0.074	-0.392	0.061	0.022	0.046	6926601
CWC	DOM2	LPSFR	FBCPOL	ENEOROM & NEONCAS & LPNFR & NEOANA & CPONT & TURG & ENEOCZE & HUNG & FBPWC & IBE & KAN22 & NEOPOL	1.82549e-13	-0.216	-0.068	1.284	0.023	0.025	0.033	5606671
CWC	NEONCAS	FBCPOL	CPONT	ENEOROM & DOM2 & LPSFR & LPNFR & NEOANA & TURG & ENEOCZE & HUNG & FBPWC & IBE & KAN22 & NEOPOL	1.61452e-13	-0.419	1.257	0.162	0.141	0.031	0.118	7198324
CWC	DOM2	FBCPOL	IBE	ENEOROM & NEONCAS & LPSFR & LPNFR & NEOANA & CPONT & TURG & ENEOCZE & HUNG & FBPWC & KAN22 & NEOPOL	1.24032e-13	-0.235	1.286	-0.051	0.024	0.037	0.019	5639734
CWC	LPNFR	FBCPOL	TURG	ENEOROM & NEONCAS & DOM2 & LPSFR & NEOANA & CPONT & ENEOCZE & HUNG & FBPWC & IBE & KAN22 & NEOPOL	1.08409e-13	-0.096	1.281	-0.185	0.026	0.032	0.02	7235464
CWC	FBCPOL	TURG	KAN22	ENEOROM & NEONCAS & DOM2 & LPSFR & LPNFR & NEOANA & CPONT & ENEOCZE & HUNG & FBPWC & IBE & NEOPOL	9.53919e-14	1.291	-0.123	-0.168	0.035	0.026	0.046	6884432
CWC	FBCPOL	CPONT	ENEOCZE	ENEOROM & NEONCAS & DOM2 & LPSFR & LPNFR & NEOANA & TURG & HUNG & FBPWC & IBE & KAN22 & NEOPOL	8.98416e-14	1.444	-0.216	-0.229	0.33	0.046	0.289	7345730
CWC	NEONCAS	DOM2	FBCPOL	ENEOROM & LPSFR & LPNFR & NEOANA & CPONT & TURG & ENEOCZE & HUNG & FBPWC & IBE & KAN22 & NEOPOL	6.84782e-14	-0.449	0.202	1.247	0.134	0.12	0.028	5686724
CWC	DOM2	LPSFR	LPNFR	ENEOROM & NEONCAS & FBCPOL & NEOANA & CPONT & TURG & ENEOCZE & HUNG & FBPWC & IBE & KAN22 & NEOPOL	4.82063e-14	-1.851	-8.615	11.466	0.15	0.831	0.94	5891204
CWC	DOM2	FBCPOL	KAN22	ENEOROM & NEONCAS & LPSFR & LPNFR & NEOANA & CPONT & TURG & ENEOCZE & HUNG & FBPWC & IBE & NEOPOL	4.37605e-14	-0.144	1.291	-0.147	0.032	0.036	0.05	5451398
CWC	FBCPOL	TURG	HUNG	ENEOROM & NEONCAS & DOM2 & LPSFR & LPNFR & NEOANA & CPONT & ENEOCZE & FBPWC & IBE & KAN22 & NEOPOL	3.6797e-14	1.384	-0.157	-0.227	0.072	0.022	0.077	5489938
CWC	CPONT	TURG	KAN22	ENEOROM & NEONCAS & DOM2 & LPSFR & LPNFR & FBCPOL & NEOANA & ENEOCZE & HUNG & FBPWC & IBE & NEOPOL	3.60019e-14	-26.746	24.158	3.589	8.968	8.362	0.775	7299475
CWC	LPSFR	IBE	NEOPOL	ENEOROM & NEONCAS & DOM2 & LPNFR & FBCPOL & NEOANA & CPONT & TURG & ENEOCZE & HUNG & FBPWC & KAN22	1.96435e-14	-1.067	0.774	1.294	0.08	0.067	0.04	5159888
CWC	DOM2	FBCPOL	HUNG	ENEOROM & NEONCAS & LPSFR & LPNFR & NEOANA & CPONT & TURG & ENEOCZE & FBPWC & IBE & KAN22 & NEOPOL	1.73115e-14	-0.175	1.361	-0.186	0.027	0.072	0.081	4948929
CWC	FBCPOL	TURG	IBE	ENEOROM & NEONCAS & DOM2 & LPSFR & LPNFR & NEOANA & CPONT & ENEOCZE & HUNG & FBPWC & KAN22 & NEOPOL	1.39363e-14	1.252	-0.209	-0.043	0.033	0.021	0.018	7279682
CWC	NEONCAS	NEOANA	IBE	ENEOROM & DOM2 & LPSFR & LPNFR & FBCPOL & CPONT & TURG & ENEOCZE & HUNG & FBPWC & KAN22 & NEOPOL	1.30268e-14	-274.176	299.272	-24.096	654.613	713.369	58.806	7685615
CWC	DOM2	FBCPOL	ENEOCZE	ENEOROM & NEONCAS & LPSFR & LPNFR & NEOANA & CPONT & TURG & HUNG & FBPWC & IBE & KAN22 & NEOPOL	1.19732e-14	-0.201	1.236	-0.035	0.036	0.269	0.24	5681952
CWC	LPSFR	FBCPOL	TURG	ENEOROM & NEONCAS & DOM2 & LPNFR & NEOANA & CPONT & ENEOCZE & HUNG & FBPWC & IBE & KAN22 & NEOPOL	1.08289e-14	-0.065	1.256	-0.192	0.024	0.031	0.019	7069360
CWC	FBCPOL	NEOANA	HUNG	ENEOROM & NEONCAS & DOM2 & LPSFR & LPNFR & CPONT & TURG & ENEOCZE & FBPWC & IBE & KAN22 & NEOPOL	7.32433e-15	1.502	-0.167	-0.335	0.079	0.027	0.079	5515076
CWC	ENEOROM	HUNG	IBE	NEONCAS & DOM2 & LPSFR & LPNFR & FBCPOL & NEOANA & CPONT & TURG & ENEOCZE & FBPWC & KAN22 & NEOPOL	5.91211e-15	-1.103	2.072	0.031	0.094	0.104	0.025	5692019
CWC	FBCPOL	TURG	ENEOCZE	ENEOROM & NEONCAS & DOM2 & LPSFR & LPNFR & NEOANA & CPONT & HUNG & FBPWC & IBE & KAN22 & NEOPOL	5.3995e-15	1.419	-0.2	-0.219	0.369	0.047	0.326	7340721
CWC	FBCPOL	NEOANA	CPONT	ENEOROM & NEONCAS & DOM2 & LPSFR & LPNFR & TURG & ENEOCZE & HUNG & FBPWC & IBE & KAN22 & NEOPOL	4.30091e-15	1.182	0.094	-0.276	0.023	0.063	0.054	7282035
CWC	FBCPOL	NEOANA	KAN22	ENEOROM & NEONCAS & DOM2 & LPSFR & LPNFR & CPONT & TURG & ENEOCZE & HUNG & FBPWC & IBE & NEOPOL	2.85328e-15	1.327	-0.107	-0.221	0.037	0.031	0.045	6919148
CWC	ENEOROM	HUNG	NEOPOL	NEONCAS & DOM2 & LPSFR & LPNFR & FBCPOL & NEOANA & CPONT & TURG & ENEOCZE & FBPWC & IBE & KAN22	2.14151e-15	-1.075	1.741	0.334	0.122	0.386	0.287	5282499
CWC	ENEOROM	LPSFR	HUNG	NEONCAS & DOM2 & LPNFR & FBCPOL & NEOANA & CPONT & TURG & ENEOCZE & FBPWC & IBE & KAN22 & NEOPOL	1.70613e-15	-1.15	0.076	2.074	0.092	0.034	0.098	5573907
CWC	LPNFR	CPONT	TURG	ENEOROM & NEONCAS & DOM2 & LPSFR & FBCPOL & NEOANA & ENEOCZE & HUNG & FBPWC & IBE & KAN22 & NEOPOL	9.18907e-16	1.741	35.533	-36.274	0.49	12.176	12.487	7702527
CWC	LPSFR	ENEOCZE	NEOPOL	ENEOROM & NEONCAS & DOM2 & LPNFR & FBCPOL & NEOANA & CPONT & TURG & HUNG & FBPWC & IBE & KAN22	6.44028e-16	0.134	1.634	-0.769	0.04	0.162	0.192	5152867
CWC	ENEOROM	LPNFR	HUNG	NEONCAS & DOM2 & LPSFR & FBCPOL & NEOANA & CPONT & TURG & ENEOCZE & FBPWC & IBE & KAN22 & NEOPOL	4.8258e-16	-1.163	0.049	2.114	0.094	0.035	0.099	5665921
CWC	DOM2	FBCPOL	NEOANA	ENEOROM & NEONCAS & LPSFR & LPNFR & CPONT & TURG & ENEOCZE & HUNG & FBPWC & IBE & KAN22 & NEOPOL	4.6757e-16	-0.258	1.204	0.054	0.06	0.026	0.07	5657411
CWC	LPSFR	LPNFR	TURG	ENEOROM & NEONCAS & DOM2 & FBCPOL & NEOANA & CPONT & ENEOCZE & HUNG & FBPWC & IBE & KAN22 & NEOPOL	4.17407e-16	-8.019	10.661	-1.643	0.793	0.884	0.128	7573274
CWC	LPNFR	ENEOCZE	NEOPOL	ENEOROM & NEONCAS & DOM2 & LPSFR & FBCPOL & NEOANA & CPONT & TURG & HUNG & FBPWC & IBE & KAN22	4.15342e-16	0.136	1.66	-0.796	0.041	0.17	0.201	5206704
CWC	LPSFR	ENEOCZE	IBE	ENEOROM & NEONCAS & DOM2 & LPNFR & FBCPOL & NEOANA & CPONT & TURG & HUNG & FBPWC & KAN22 & NEOPOL	2.86343e-16	-0.295	0.989	0.306	0.051	0.021	0.048	7681771
CWC	DOM2	TURG	KAN22	ENEOROM & NEONCAS & LPSFR & LPNFR & FBCPOL & NEOANA & CPONT & ENEOCZE & HUNG & FBPWC & IBE & NEOPOL	2.78622e-16	-70.599	60.313	11.285	43.592	37.889	5.828	5712060
CWC	DOM2	FBCPOL	TURG	ENEOROM & NEONCAS & LPSFR & LPNFR & NEOANA & CPONT & ENEOCZE & HUNG & FBPWC & IBE & KAN22 & NEOPOL	2.60327e-16	-0.143	1.212	-0.07	0.149	0.024	0.139	5689105
CWC	LPSFR	LPNFR	CPONT	ENEOROM & NEONCAS & DOM2 & FBCPOL & NEOANA & TURG & ENEOCZE & HUNG & FBPWC & IBE & KAN22 & NEOPOL	2.34286e-16	-8.256	10.864	-1.609	0.804	0.895	0.13	7564604
CWC	ENEOCZE	IBE	NEOPOL	ENEOROM & NEONCAS & DOM2 & LPSFR & LPNFR & FBCPOL & NEOANA & CPONT & TURG & HUNG & FBPWC & KAN22	2.31098e-16	1.451	0.073	-0.524	0.119	0.017	0.125	5232484
CWC	DOM2	NEOANA	ENEOCZE	ENEOROM & NEONCAS & LPSFR & LPNFR & FBCPOL & CPONT & TURG & HUNG & FBPWC & IBE & KAN22 & NEOPOL	2.14304e-16	-0.364	0.306	1.058	0.068	0.073	0.02	5956212
CWC	ENEOROM	LPSFR	NEOPOL	NEONCAS & DOM2 & LPNFR & FBCPOL & NEOANA & CPONT & TURG & ENEOCZE & HUNG & FBPWC & IBE & KAN22	1.92111e-16	-0.62	-0.277	1.898	0.059	0.042	0.078	5123964
CWC	CPONT	TURG	ENEOCZE	ENEOROM & NEONCAS & DOM2 & LPSFR & LPNFR & FBCPOL & NEOANA & HUNG & FBPWC & IBE & KAN22 & NEOPOL	1.70248e-16	-5.069	4.86	1.209	1.893	1.869	0.057	7808445
CWC	LPNFR	FBCPOL	HUNG	ENEOROM & NEONCAS & DOM2 & LPSFR & NEOANA & CPONT & TURG & ENEOCZE & FBPWC & IBE & KAN22 & NEOPOL	1.50609e-16	-0.161	1.708	-0.548	0.033	0.107	0.096	5486877
CWC	CPONT	TURG	HUNG	ENEOROM & NEONCAS & DOM2 & LPSFR & LPNFR & FBCPOL & NEOANA & ENEOCZE & FBPWC & IBE & KAN22 & NEOPOL	1.09514e-16	-18.888	17.948	1.941	6.766	6.591	0.294	5682662
CWC	NEONCAS	TURG	IBE	ENEOROM & DOM2 & LPSFR & LPNFR & FBCPOL & NEOANA & CPONT & ENEOCZE & HUNG & FBPWC & KAN22 & NEOPOL	9.05845e-17	88.283	-82.226	-5.057	67.642	63.31	4.373	7683750
CWC	LPNFR	KAN22	NEOPOL	ENEOROM & NEONCAS & DOM2 & LPSFR & FBCPOL & NEOANA & CPONT & TURG & ENEOCZE & HUNG & FBPWC & IBE	8.85001e-17	-0.326	-0.696	2.023	0.045	0.076	0.1	5119594
CWC	LPNFR	ENEOCZE	IBE	ENEOROM & NEONCAS & DOM2 & LPSFR & FBCPOL & NEOANA & CPONT & TURG & HUNG & FBPWC & KAN22 & NEOPOL	8.17572e-17	-0.256	1.043	0.212	0.045	0.02	0.032	7857574
CWC	FBCPOL	NEOANA	IBE	ENEOROM & NEONCAS & DOM2 & LPSFR & LPNFR & CPONT & TURG & ENEOCZE & HUNG & FBPWC & KAN22 & NEOPOL	7.97148e-17	1.245	-0.235	-0.01	0.035	0.027	0.018	7322579
CWC	CPONT	TURG	IBE	ENEOROM & NEONCAS & DOM2 & LPSFR & LPNFR & FBCPOL & NEOANA & ENEOCZE & HUNG & FBPWC & KAN22 & NEOPOL	4.19308e-17	38.318	-38.161	0.843	15.633	15.72	0.294	7740113
CWC	FBCPOL	NEOANA	TURG	ENEOROM & NEONCAS & DOM2 & LPSFR & LPNFR & CPONT & ENEOCZE & HUNG & FBPWC & IBE & KAN22 & NEOPOL	3.78375e-17	1.177	0.053	-0.23	0.022	0.061	0.053	7277203
CWC	NEONCAS	LPSFR	TURG	ENEOROM & DOM2 & LPNFR & FBCPOL & NEOANA & CPONT & ENEOCZE & HUNG & FBPWC & IBE & KAN22 & NEOPOL	3.74598e-17	69.808	-4.685	-64.123	35.631	2.803	32.889	7484029
CWC	LPSFR	LPNFR	ENEOCZE	ENEOROM & NEONCAS & DOM2 & FBCPOL & NEOANA & CPONT & TURG & HUNG & FBPWC & IBE & KAN22 & NEOPOL	1.25966e-17	0.844	-0.994	1.15	0.187	0.215	0.04	7665956
CWC	DOM2	LPNFR	NEOPOL	ENEOROM & NEONCAS & LPSFR & FBCPOL & NEOANA & CPONT & TURG & ENEOCZE & HUNG & FBPWC & IBE & KAN22	9.65564e-18	-0.418	-0.195	1.613	0.035	0.035	0.05	4982523
CWC	LPSFR	FBCPOL	HUNG	ENEOROM & NEONCAS & DOM2 & LPNFR & NEOANA & CPONT & TURG & ENEOCZE & FBPWC & IBE & KAN22 & NEOPOL	8.65355e-18	-0.136	1.735	-0.599	0.033	0.116	0.102	5405312
CWC	ENEOROM	CPONT	TURG	NEONCAS & DOM2 & LPSFR & LPNFR & FBCPOL & NEOANA & ENEOCZE & HUNG & FBPWC & IBE & KAN22 & NEOPOL	6.61771e-18	8.314	-84.545	77.231	7.186	93.141	86.363	7712541
CWC	FBCPOL	CPONT	TURG	ENEOROM & NEONCAS & DOM2 & LPSFR & LPNFR & NEOANA & ENEOCZE & HUNG & FBPWC & IBE & KAN22 & NEOPOL	3.27515e-18	1.358	-4.456	4.098	0.087	3.614	3.543	7258661
CWC	NEOANA	CPONT	ENEOCZE	ENEOROM & NEONCAS & DOM2 & LPSFR & LPNFR & FBCPOL & TURG & HUNG & FBPWC & IBE & KAN22 & NEOPOL	2.90164e-18	0.311	-0.338	1.027	0.078	0.072	0.018	7829897
CWC	ENEOROM	DOM2	TURG	NEONCAS & LPSFR & LPNFR & FBCPOL & NEOANA & CPONT & ENEOCZE & HUNG & FBPWC & IBE & KAN22 & NEOPOL	2.80116e-18	-8.878	66.511	-56.633	6.33	35.913	29.753	5976504
CWC	DOM2	TURG	HUNG	ENEOROM & NEONCAS & LPSFR & LPNFR & FBCPOL & NEOANA & CPONT & ENEOCZE & FBPWC & IBE & KAN22 & NEOPOL	2.71323e-18	-16.749	14.941	2.808	4.808	4.485	0.379	5009585
CWC	NEONCAS	NEOANA	TURG	ENEOROM & DOM2 & LPSFR & LPNFR & FBCPOL & CPONT & ENEOCZE & HUNG & FBPWC & IBE & KAN22 & NEOPOL	2.43028e-18	18.275	2.651	-19.926	3.206	0.767	3.175	7689419
CWC	LPSFR	CPONT	TURG	ENEOROM & NEONCAS & DOM2 & LPNFR & FBCPOL & NEOANA & ENEOCZE & HUNG & FBPWC & IBE & KAN22 & NEOPOL	2.40112e-18	1.47	62.489	-62.958	0.722	37.047	37.469	7516850
CWC	DOM2	TURG	ENEOCZE	ENEOROM & NEONCAS & LPSFR & LPNFR & FBCPOL & NEOANA & CPONT & HUNG & FBPWC & IBE & KAN22 & NEOPOL	1.05976e-18	-1.518	1.317	1.201	2.81	2.624	0.187	5995425
CWC	NEOANA	CPONT	TURG	ENEOROM & NEONCAS & DOM2 & LPSFR & LPNFR & FBCPOL & ENEOCZE & HUNG & FBPWC & IBE & KAN22 & NEOPOL	5.3775e-19	3.992	57.257	-60.25	1.998	30.725	31.712	7750842
CWC	FBCPOL	NEOANA	ENEOCZE	ENEOROM & NEONCAS & DOM2 & LPSFR & LPNFR & CPONT & TURG & HUNG & FBPWC & IBE & KAN22 & NEOPOL	2.30889e-19	1.871	-0.27	-0.601	1.627	0.216	1.414	7377913
CWC	ENEOROM	IBE	NEOPOL	NEONCAS & DOM2 & LPSFR & LPNFR & FBCPOL & NEOANA & CPONT & TURG & ENEOCZE & HUNG & FBPWC & KAN22	2.14637e-19	-0.721	-0.158	1.879	0.068	0.029	0.088	5194036
CWC	CPONT	TURG	NEOPOL	ENEOROM & NEONCAS & DOM2 & LPSFR & LPNFR & FBCPOL & NEOANA & ENEOCZE & HUNG & FBPWC & IBE & KAN22	1.76468e-19	40.738	-41.175	1.437	237.453	236.519	1.21	5182744
CWC	LPNFR	FBCPOL	NEOANA	ENEOROM & NEONCAS & DOM2 & LPSFR & CPONT & TURG & ENEOCZE & HUNG & FBPWC & IBE & KAN22 & NEOPOL	1.29674e-19	-0.083	1.267	-0.184	0.028	0.034	0.024	7260011
CWC	NEONCAS	NEOANA	ENEOCZE	ENEOROM & DOM2 & LPSFR & LPNFR & FBCPOL & CPONT & TURG & HUNG & FBPWC & IBE & KAN22 & NEOPOL	1.09701e-19	-0.358	0.282	1.075	0.095	0.09	0.019	7749080
CWC	NEOANA	ENEOCZE	NEOPOL	ENEOROM & NEONCAS & DOM2 & LPSFR & LPNFR & FBCPOL & CPONT & TURG & HUNG & FBPWC & IBE & KAN22	7.47253e-20	0.053	1.565	-0.617	0.045	0.19	0.228	5229758
CWC	NEONCAS	LPNFR	CPONT	ENEOROM & DOM2 & LPSFR & FBCPOL & NEOANA & TURG & ENEOCZE & HUNG & FBPWC & IBE & KAN22 & NEOPOL	3.32529e-20	55.327	-6.4	-47.927	22.648	2.929	19.754	7644623
CWC	FBCPOL	ENEOCZE	IBE	ENEOROM & NEONCAS & DOM2 & LPSFR & LPNFR & NEOANA & CPONT & TURG & HUNG & FBPWC & KAN22 & NEOPOL	2.48334e-20	-0.75	1.661	0.089	0.649	0.618	0.036	7396668
CWC	LPNFR	FBCPOL	ENEOCZE	ENEOROM & NEONCAS & DOM2 & LPSFR & NEOANA & CPONT & TURG & HUNG & FBPWC & IBE & KAN22 & NEOPOL	2.10523e-20	0.279	-2.412	3.133	0.318	2.652	2.339	7336521
CWC	ENEOROM	LPSFR	LPNFR	NEONCAS & DOM2 & FBCPOL & NEOANA & CPONT & TURG & ENEOCZE & HUNG & FBPWC & IBE & KAN22 & NEOPOL	1.78983e-20	-3.477	-16.385	20.862	0.536	2.605	3.086	7555147
CWC	FBCPOL	HUNG	IBE	ENEOROM & NEONCAS & DOM2 & LPSFR & LPNFR & NEOANA & CPONT & TURG & ENEOCZE & FBPWC & KAN22 & NEOPOL	1.75951e-20	1.733	-0.664	-0.069	0.15	0.131	0.028	5518613
CWC	LPNFR	HUNG	NEOPOL	ENEOROM & NEONCAS & DOM2 & LPSFR & FBCPOL & NEOANA & CPONT & TURG & ENEOCZE & FBPWC & IBE & KAN22	1.74483e-20	-0.545	-1.647	3.192	0.091	0.34	0.407	5276471
CWC	DOM2	ENEOCZE	IBE	ENEOROM & NEONCAS & LPSFR & LPNFR & FBCPOL & NEOANA & CPONT & TURG & HUNG & FBPWC & KAN22 & NEOPOL	1.59813e-20	-0.079	1.033	0.046	0.018	0.024	0.014	5940687
CWC	NEONCAS	ENEOCZE	NEOPOL	ENEOROM & DOM2 & LPSFR & LPNFR & FBCPOL & NEOANA & CPONT & TURG & HUNG & FBPWC & IBE & KAN22	7.01979e-21	0.024	1.497	-0.521	0.061	0.248	0.304	5181287
CWC	LPSFR	FBCPOL	NEOANA	ENEOROM & NEONCAS & DOM2 & LPNFR & CPONT & TURG & ENEOCZE & HUNG & FBPWC & IBE & KAN22 & NEOPOL	6.59614e-21	-0.037	1.231	-0.194	0.026	0.031	0.024	7081188
CWC	TURG	ENEOCZE	NEOPOL	ENEOROM & NEONCAS & DOM2 & LPSFR & LPNFR & FBCPOL & NEOANA & CPONT & HUNG & FBPWC & IBE & KAN22	6.59297e-21	0.011	1.464	-0.475	0.042	0.203	0.241	5205702
CWC	LPSFR	KAN22	NEOPOL	ENEOROM & NEONCAS & DOM2 & LPNFR & FBCPOL & NEOANA & CPONT & TURG & ENEOCZE & HUNG & FBPWC & IBE	4.40928e-21	-0.319	-0.706	2.025	0.047	0.08	0.103	5075954
CWC	CPONT	ENEOCZE	NEOPOL	ENEOROM & NEONCAS & DOM2 & LPSFR & LPNFR & FBCPOL & NEOANA & TURG & HUNG & FBPWC & IBE & KAN22	3.96791e-21	-0.003	1.428	-0.425	0.034	0.169	0.197	5211991
CWC	LPSFR	FBCPOL	ENEOCZE	ENEOROM & NEONCAS & DOM2 & LPNFR & NEOANA & CPONT & TURG & HUNG & FBPWC & IBE & KAN22 & NEOPOL	3.01154e-21	0.125	-1.336	2.211	0.101	1.112	1.018	7158923
CWC	DOM2	ENEOCZE	NEOPOL	ENEOROM & NEONCAS & LPSFR & LPNFR & FBCPOL & NEOANA & CPONT & TURG & HUNG & FBPWC & IBE & KAN22	2.67232e-21	-0.029	1.355	-0.326	0.041	0.169	0.203	4986276
CWC	NEONCAS	LPNFR	NEOPOL	ENEOROM & DOM2 & LPSFR & FBCPOL & NEOANA & CPONT & TURG & ENEOCZE & HUNG & FBPWC & IBE & KAN22	2.21227e-21	-0.386	-0.172	1.558	0.034	0.033	0.048	5151826
CWC	NEOANA	TURG	ENEOCZE	ENEOROM & NEONCAS & DOM2 & LPSFR & LPNFR & FBCPOL & CPONT & HUNG & FBPWC & IBE & KAN22 & NEOPOL	2.11381e-21	0.195	-0.23	1.035	0.067	0.062	0.017	7826498
CWC	NEONCAS	ENEOCZE	IBE	ENEOROM & DOM2 & LPSFR & LPNFR & FBCPOL & NEOANA & CPONT & TURG & HUNG & FBPWC & KAN22 & NEOPOL	9.07273e-22	-0.065	1.022	0.043	0.018	0.023	0.013	7760501
CWC	LPSFR	HUNG	NEOPOL	ENEOROM & NEONCAS & DOM2 & LPNFR & FBCPOL & NEOANA & CPONT & TURG & ENEOCZE & FBPWC & IBE & KAN22	6.63078e-22	-0.646	-1.806	3.452	0.113	0.392	0.481	5283524
CWC	NEONCAS	TURG	ENEOCZE	ENEOROM & DOM2 & LPSFR & LPNFR & FBCPOL & NEOANA & CPONT & HUNG & FBPWC & IBE & KAN22 & NEOPOL	4.06826e-22	-4.021	3.584	1.437	5.878	5.523	0.358	7752415
CWC	LPNFR	TURG	NEOPOL	ENEOROM & NEONCAS & DOM2 & LPSFR & FBCPOL & NEOANA & CPONT & ENEOCZE & HUNG & FBPWC & IBE & KAN22	3.8377e-22	-0.206	-0.344	1.55	0.034	0.03	0.047	5172016
CWC	DOM2	LPSFR	ENEOCZE	ENEOROM & NEONCAS & LPNFR & FBCPOL & NEOANA & CPONT & TURG & HUNG & FBPWC & IBE & KAN22 & NEOPOL	2.8947e-22	-0.089	0.035	1.054	0.018	0.02	0.025	5902436
CWC	CPONT	ENEOCZE	IBE	ENEOROM & NEONCAS & DOM2 & LPSFR & LPNFR & FBCPOL & NEOANA & TURG & HUNG & FBPWC & KAN22 & NEOPOL	2.57683e-22	-0.055	1.016	0.039	0.015	0.023	0.013	7836689
CWC	TURG	ENEOCZE	IBE	ENEOROM & NEONCAS & DOM2 & LPSFR & LPNFR & FBCPOL & NEOANA & CPONT & HUNG & FBPWC & KAN22 & NEOPOL	2.15533e-22	-0.053	1.012	0.041	0.015	0.022	0.013	7834373
CWC	NEONCAS	LPSFR	CPONT	ENEOROM & DOM2 & LPNFR & FBCPOL & NEOANA & TURG & ENEOCZE & HUNG & FBPWC & IBE & KAN22 & NEOPOL	2.04469e-22	39.368	-3.541	-34.827	12.265	1.348	10.95	7467025
CWC	NEONCAS	TURG	KAN22	ENEOROM & DOM2 & LPSFR & LPNFR & FBCPOL & NEOANA & CPONT & ENEOCZE & HUNG & FBPWC & IBE & NEOPOL	1.90003e-22	53.592	-48.288	-4.305	25.683	22.722	3.079	7245517
CWC	DOM2	LPNFR	ENEOCZE	ENEOROM & NEONCAS & LPSFR & FBCPOL & NEOANA & CPONT & TURG & HUNG & FBPWC & IBE & KAN22 & NEOPOL	1.72349e-22	-0.093	0.032	1.061	0.019	0.02	0.024	5951749
CWC	LPNFR	CPONT	NEOPOL	ENEOROM & NEONCAS & DOM2 & LPSFR & FBCPOL & NEOANA & TURG & ENEOCZE & HUNG & FBPWC & IBE & KAN22	7.66517e-23	-0.227	-0.337	1.564	0.034	0.031	0.048	5176937
CWC	NEONCAS	DOM2	ENEOCZE	ENEOROM & LPSFR & LPNFR & FBCPOL & NEOANA & CPONT & TURG & HUNG & FBPWC & IBE & KAN22 & NEOPOL	6.89932e-23	0.087	-0.158	1.071	0.097	0.09	0.021	5991554
CWC	NEOANA	ENEOCZE	IBE	ENEOROM & NEONCAS & DOM2 & LPSFR & LPNFR & FBCPOL & CPONT & TURG & HUNG & FBPWC & KAN22 & NEOPOL	5.52373e-23	-0.053	1.005	0.048	0.017	0.022	0.013	7877304
CWC	DOM2	LPSFR	NEOPOL	ENEOROM & NEONCAS & LPNFR & FBCPOL & NEOANA & CPONT & TURG & ENEOCZE & HUNG & FBPWC & IBE & KAN22	3.37246e-23	-0.415	-0.178	1.593	0.036	0.037	0.052	4996606
CWC	NEONCAS	LPSFR	ENEOCZE	ENEOROM & DOM2 & LPNFR & FBCPOL & NEOANA & CPONT & TURG & HUNG & FBPWC & IBE & KAN22 & NEOPOL	2.12777e-23	-0.077	0.038	1.039	0.018	0.02	0.024	7547390
CWC	ENEOROM	NEONCAS	NEOPOL	DOM2 & LPSFR & LPNFR & FBCPOL & NEOANA & CPONT & TURG & ENEOCZE & HUNG & FBPWC & IBE & KAN22	2.06621e-23	-0.195	-0.307	1.501	0.082	0.059	0.048	5155790
CWC	IBE	KAN22	NEOPOL	ENEOROM & NEONCAS & DOM2 & LPSFR & LPNFR & FBCPOL & NEOANA & CPONT & TURG & ENEOCZE & HUNG & FBPWC	1.99429e-23	-0.197	-0.872	2.07	0.038	0.105	0.135	5142373
CWC	NEONCAS	LPNFR	ENEOCZE	ENEOROM & DOM2 & LPSFR & FBCPOL & NEOANA & CPONT & TURG & HUNG & FBPWC & IBE & KAN22 & NEOPOL	1.09201e-23	-0.078	0.033	1.045	0.019	0.019	0.023	7725019
CWC	NEONCAS	TURG	HUNG	ENEOROM & DOM2 & LPSFR & LPNFR & FBCPOL & NEOANA & CPONT & ENEOCZE & FBPWC & IBE & KAN22 & NEOPOL	9.20363e-24	-120.645	111.095	10.55	982.443	908.79	73.692	5651448
CWC	LPSFR	CPONT	ENEOCZE	ENEOROM & NEONCAS & DOM2 & LPNFR & FBCPOL & NEOANA & TURG & HUNG & FBPWC & IBE & KAN22 & NEOPOL	5.82162e-24	0.027	-0.064	1.037	0.02	0.016	0.023	7593390
CWC	DOM2	LPNFR	TURG	ENEOROM & NEONCAS & LPSFR & FBCPOL & NEOANA & CPONT & ENEOCZE & HUNG & FBPWC & IBE & KAN22 & NEOPOL	4.8985e-24	21.47	0.977	-21.447	3.907	0.209	3.938	5958817
CWC	ENEOROM	NEONCAS	TURG	DOM2 & LPSFR & LPNFR & FBCPOL & NEOANA & CPONT & ENEOCZE & HUNG & FBPWC & IBE & KAN22 & NEOPOL	4.05852e-24	-1.622	27.926	-25.303	1.544	8.107	6.734	7662422
CWC	LPNFR	CPONT	ENEOCZE	ENEOROM & NEONCAS & DOM2 & LPSFR & FBCPOL & NEOANA & TURG & HUNG & FBPWC & IBE & KAN22 & NEOPOL	3.5037e-24	0.02	-0.066	1.045	0.019	0.016	0.023	7786497
CWC	LPSFR	TURG	ENEOCZE	ENEOROM & NEONCAS & DOM2 & LPNFR & FBCPOL & NEOANA & CPONT & HUNG & FBPWC & IBE & KAN22 & NEOPOL	3.46503e-24	0.028	-0.062	1.034	0.02	0.015	0.023	7600612
CWC	DOM2	TURG	IBE	ENEOROM & NEONCAS & LPSFR & LPNFR & FBCPOL & NEOANA & CPONT & ENEOCZE & HUNG & FBPWC & KAN22 & NEOPOL	3.25986e-24	20.397	-19.948	0.551	3.702	3.7	0.127	5945769
CWC	NEONCAS	CPONT	ENEOCZE	ENEOROM & DOM2 & LPSFR & LPNFR & FBCPOL & NEOANA & TURG & HUNG & FBPWC & IBE & KAN22 & NEOPOL	3.21473e-24	0.011	-0.069	1.058	0.111	0.095	0.023	7741293
CWC	DOM2	IBE	NEOPOL	ENEOROM & NEONCAS & LPSFR & LPNFR & FBCPOL & NEOANA & CPONT & TURG & ENEOCZE & HUNG & FBPWC & KAN22	2.70546e-24	-0.457	-0.083	1.541	0.038	0.023	0.051	4981519
CWC	LPNFR	TURG	ENEOCZE	ENEOROM & NEONCAS & DOM2 & LPSFR & FBCPOL & NEOANA & CPONT & HUNG & FBPWC & IBE & KAN22 & NEOPOL	2.17796e-24	0.023	-0.064	1.041	0.019	0.016	0.022	7787407
CWC	NEONCAS	CPONT	IBE	ENEOROM & DOM2 & LPSFR & LPNFR & FBCPOL & NEOANA & TURG & ENEOCZE & HUNG & FBPWC & KAN22 & NEOPOL	1.77124e-24	119.475	-108.318	-10.157	130.265	118.765	11.524	7671945
CWC	ENEOROM	DOM2	NEOPOL	NEONCAS & LPSFR & LPNFR & FBCPOL & NEOANA & CPONT & TURG & ENEOCZE & HUNG & FBPWC & IBE & KAN22	1.57433e-24	-0.368	-0.216	1.584	0.119	0.072	0.066	5003317
CWC	DOM2	LPSFR	TURG	ENEOROM & NEONCAS & LPNFR & FBCPOL & NEOANA & CPONT & ENEOCZE & HUNG & FBPWC & IBE & KAN22 & NEOPOL	9.63215e-25	26.386	0.69	-26.076	5.776	0.212	5.78	5906941
CWC	DOM2	KAN22	NEOPOL	ENEOROM & NEONCAS & LPSFR & LPNFR & FBCPOL & NEOANA & CPONT & TURG & ENEOCZE & HUNG & FBPWC & IBE	5.85152e-25	-0.292	-0.318	1.611	0.044	0.075	0.061	5069879
CWC	NEONCAS	KAN22	NEOPOL	ENEOROM & DOM2 & LPSFR & LPNFR & FBCPOL & NEOANA & CPONT & TURG & ENEOCZE & HUNG & FBPWC & IBE	3.52697e-25	-0.263	-0.332	1.595	0.045	0.071	0.057	5099923
CWC	DOM2	NEOANA	TURG	ENEOROM & NEONCAS & LPSFR & LPNFR & FBCPOL & CPONT & ENEOCZE & HUNG & FBPWC & IBE & KAN22 & NEOPOL	3.16896e-25	23.302	1.952	-24.254	5.288	0.601	5.234	5966536
CWC	NEONCAS	NEOANA	NEOPOL	ENEOROM & DOM2 & LPSFR & LPNFR & FBCPOL & CPONT & TURG & ENEOCZE & HUNG & FBPWC & IBE & KAN22	3.01192e-25	-0.96	0.579	1.381	0.149	0.14	0.034	5170056
CWC	LPSFR	NEOANA	ENEOCZE	ENEOROM & NEONCAS & DOM2 & LPNFR & FBCPOL & CPONT & TURG & HUNG & FBPWC & IBE & KAN22 & NEOPOL	1.29922e-25	0.03	-0.052	1.022	0.021	0.017	0.023	7609139
CWC	LPNFR	NEOANA	ENEOCZE	ENEOROM & NEONCAS & DOM2 & LPSFR & FBCPOL & CPONT & TURG & HUNG & FBPWC & IBE & KAN22 & NEOPOL	4.88221e-26	0.027	-0.053	1.026	0.02	0.018	0.022	7810101
CWC	NEONCAS	LPSFR	NEOPOL	ENEOROM & DOM2 & LPNFR & FBCPOL & NEOANA & CPONT & TURG & ENEOCZE & HUNG & FBPWC & IBE & KAN22	4.82457e-26	-0.387	-0.162	1.548	0.035	0.036	0.05	5105040
CWC	NEONCAS	HUNG	NEOPOL	ENEOROM & DOM2 & LPSFR & LPNFR & FBCPOL & NEOANA & CPONT & TURG & ENEOCZE & FBPWC & IBE & KAN22	4.35918e-26	-0.392	-0.438	1.831	0.04	0.13	0.136	5265198
CWC	NEONCAS	CPONT	NEOPOL	ENEOROM & DOM2 & LPSFR & LPNFR & FBCPOL & NEOANA & TURG & ENEOCZE & HUNG & FBPWC & IBE & KAN22	3.97918e-26	-2.088	1.43	1.659	0.758	0.634	0.129	5160558
CWC	NEONCAS	IBE	NEOPOL	ENEOROM & DOM2 & LPSFR & LPNFR & FBCPOL & NEOANA & CPONT & TURG & ENEOCZE & HUNG & FBPWC & KAN22	3.10928e-26	-0.424	-0.077	1.501	0.036	0.022	0.049	5167126
CWC	NEONCAS	DOM2	NEOPOL	ENEOROM & LPSFR & LPNFR & FBCPOL & NEOANA & CPONT & TURG & ENEOCZE & HUNG & FBPWC & IBE & KAN22	1.76314e-26	-0.928	0.421	1.508	0.282	0.245	0.053	5015571
CWC	NEOANA	TURG	IBE	ENEOROM & NEONCAS & DOM2 & LPSFR & LPNFR & FBCPOL & CPONT & ENEOCZE & HUNG & FBPWC & KAN22 & NEOPOL	1.7035e-26	59.456	-49.433	-9.023	39.517	33.031	6.511	7764715
CWC	LPSFR	LPNFR	KAN22	ENEOROM & NEONCAS & DOM2 & FBCPOL & NEOANA & CPONT & TURG & ENEOCZE & HUNG & FBPWC & IBE & NEOPOL	1.48231e-26	-36.285	44.825	-7.54	11.678	14.163	2.558	7150600
CWC	DOM2	TURG	NEOPOL	ENEOROM & NEONCAS & LPSFR & LPNFR & FBCPOL & NEOANA & CPONT & ENEOCZE & HUNG & FBPWC & IBE & KAN22	4.60209e-27	43.069	-41.835	-0.234	333.924	319.812	14.13	5006324
CWC	ENEOROM	TURG	NEOPOL	NEONCAS & DOM2 & LPSFR & LPNFR & FBCPOL & NEOANA & CPONT & ENEOCZE & HUNG & FBPWC & IBE & KAN22	1.43721e-27	-0.242	-0.239	1.481	0.094	0.057	0.054	5176965
CWC	LPSFR	CPONT	NEOPOL	ENEOROM & NEONCAS & DOM2 & LPNFR & FBCPOL & NEOANA & TURG & ENEOCZE & HUNG & FBPWC & IBE & KAN22	3.64916e-28	-0.208	-0.335	1.542	0.037	0.031	0.049	5124978
CWC	DOM2	HUNG	NEOPOL	ENEOROM & NEONCAS & LPSFR & LPNFR & FBCPOL & NEOANA & CPONT & TURG & ENEOCZE & FBPWC & IBE & KAN22	2.94972e-28	-0.397	-0.31	1.708	0.039	0.13	0.13	5970886
CWC	TURG	KAN22	NEOPOL	ENEOROM & NEONCAS & DOM2 & LPSFR & LPNFR & FBCPOL & NEOANA & CPONT & ENEOCZE & HUNG & FBPWC & IBE	5.45826e-29	-0.219	-0.358	1.577	0.035	0.067	0.059	5120950
CWC	LPSFR	TURG	NEOPOL	ENEOROM & NEONCAS & DOM2 & LPNFR & FBCPOL & NEOANA & CPONT & ENEOCZE & HUNG & FBPWC & IBE & KAN22	5.26838e-29	-0.206	-0.329	1.535	0.037	0.03	0.049	5122146
CWC	DOM2	NEOANA	NEOPOL	ENEOROM & NEONCAS & LPSFR & LPNFR & FBCPOL & CPONT & TURG & ENEOCZE & HUNG & FBPWC & IBE & KAN22	2.3263e-29	-0.522	0.11	1.412	0.105	0.125	0.042	5006589
CWC	ENEOROM	CPONT	NEOPOL	NEONCAS & DOM2 & LPSFR & LPNFR & FBCPOL & NEOANA & TURG & ENEOCZE & HUNG & FBPWC & IBE & KAN22	1.31416e-29	-0.296	-0.189	1.486	0.123	0.074	0.063	5182936
CWC	CPONT	IBE	NEOPOL	ENEOROM & NEONCAS & DOM2 & LPSFR & LPNFR & FBCPOL & NEOANA & TURG & ENEOCZE & HUNG & FBPWC & KAN22	1.2252e-30	-0.374	-0.1	1.474	0.033	0.023	0.048	5197500
CWC	ENEOROM	NEOANA	NEOPOL	NEONCAS & DOM2 & LPSFR & LPNFR & FBCPOL & CPONT & TURG & ENEOCZE & HUNG & FBPWC & IBE & KAN22	1.12896e-30	-0.457	-0.118	1.575	0.091	0.068	0.054	5196217
CWC	LPSFR	LPNFR	HUNG	ENEOROM & NEONCAS & DOM2 & FBCPOL & NEOANA & CPONT & TURG & ENEOCZE & FBPWC & IBE & KAN22 & NEOPOL	1.04298e-30	10.533	-12.653	3.12	2.701	3.116	0.456	5613337
CWC	ENEOROM	NEONCAS	DOM2	LPSFR & LPNFR & FBCPOL & NEOANA & CPONT & TURG & ENEOCZE & HUNG & FBPWC & IBE & KAN22 & NEOPOL	0	1.697	33.799	-34.496	0.99	9.719	9.308	5972722
CWC	ENEOROM	NEONCAS	LPSFR	DOM2 & LPNFR & FBCPOL & NEOANA & CPONT & TURG & ENEOCZE & HUNG & FBPWC & IBE & KAN22 & NEOPOL	0	5.163	-4.523	0.361	0.385	0.37	0.054	7453588
CWC	ENEOROM	NEONCAS	LPNFR	DOM2 & LPSFR & FBCPOL & NEOANA & CPONT & TURG & ENEOCZE & HUNG & FBPWC & IBE & KAN22 & NEOPOL	0	5.597	-4.891	0.294	0.413	0.392	0.064	7626862
CWC	ENEOROM	NEONCAS	NEOANA	DOM2 & LPSFR & LPNFR & FBCPOL & CPONT & TURG & ENEOCZE & HUNG & FBPWC & IBE & KAN22 & NEOPOL	0	2.735	-7.824	6.09	0.301	0.69	0.695	7652260
CWC	ENEOROM	NEONCAS	CPONT	DOM2 & LPSFR & LPNFR & FBCPOL & NEOANA & TURG & ENEOCZE & HUNG & FBPWC & IBE & KAN22 & NEOPOL	0	0.913	10.888	-10.801	0.527	1.859	1.449	7652182
CWC	ENEOROM	NEONCAS	IBE	DOM2 & LPSFR & LPNFR & FBCPOL & NEOANA & CPONT & TURG & ENEOCZE & HUNG & FBPWC & KAN22 & NEOPOL	0	4.626	-3.902	0.275	0.338	0.327	0.037	7651746
CWC	ENEOROM	DOM2	LPSFR	NEONCAS & LPNFR & FBCPOL & NEOANA & CPONT & TURG & ENEOCZE & HUNG & FBPWC & IBE & KAN22 & NEOPOL	0	4.201	-3.195	-0.007	0.317	0.286	0.048	5879940
CWC	ENEOROM	DOM2	LPNFR	NEONCAS & LPSFR & FBCPOL & NEOANA & CPONT & TURG & ENEOCZE & HUNG & FBPWC & IBE & KAN22 & NEOPOL	0	4.755	-3.621	-0.134	0.344	0.302	0.065	5930807
CWC	ENEOROM	DOM2	NEOANA	NEONCAS & LPSFR & LPNFR & FBCPOL & CPONT & TURG & ENEOCZE & HUNG & FBPWC & IBE & KAN22 & NEOPOL	0	2.4	-5.866	4.466	0.244	0.389	0.418	5938367
CWC	ENEOROM	DOM2	IBE	NEONCAS & LPSFR & LPNFR & FBCPOL & NEOANA & CPONT & TURG & ENEOCZE & HUNG & FBPWC & KAN22 & NEOPOL	0	3.991	-2.974	-0.017	0.287	0.264	0.038	5918324
CWC	ENEOROM	LPSFR	NEOANA	NEONCAS & DOM2 & LPNFR & FBCPOL & CPONT & TURG & ENEOCZE & HUNG & FBPWC & IBE & KAN22 & NEOPOL	0	4.368	1.663	-5.03	0.478	0.195	0.645	7501885
CWC	ENEOROM	LPSFR	CPONT	NEONCAS & DOM2 & LPNFR & FBCPOL & NEOANA & TURG & ENEOCZE & HUNG & FBPWC & IBE & KAN22 & NEOPOL	0	4.363	0.015	-3.378	0.271	0.052	0.239	7494524
CWC	ENEOROM	LPSFR	TURG	NEONCAS & DOM2 & LPNFR & FBCPOL & NEOANA & CPONT & ENEOCZE & HUNG & FBPWC & IBE & KAN22 & NEOPOL	0	4.059	0.168	-3.227	0.272	0.047	0.25	7501488
CWC	ENEOROM	LPSFR	IBE	NEONCAS & DOM2 & LPNFR & FBCPOL & NEOANA & CPONT & TURG & ENEOCZE & HUNG & FBPWC & KAN22 & NEOPOL	0	1.234	-3.095	2.861	0.065	0.196	0.144	7564675
CWC	ENEOROM	LPNFR	NEOANA	NEONCAS & DOM2 & LPSFR & FBCPOL & CPONT & TURG & ENEOCZE & HUNG & FBPWC & IBE & KAN22 & NEOPOL	0	4.918	1.803	-5.721	0.587	0.228	0.776	7694307
CWC	ENEOROM	LPNFR	CPONT	NEONCAS & DOM2 & LPSFR & FBCPOL & NEOANA & TURG & ENEOCZE & HUNG & FBPWC & IBE & KAN22 & NEOPOL	0	4.561	-0.038	-3.524	0.271	0.061	0.235	7681407
CWC	ENEOROM	LPNFR	TURG	NEONCAS & DOM2 & LPSFR & FBCPOL & NEOANA & CPONT & ENEOCZE & HUNG & FBPWC & IBE & KAN22 & NEOPOL	0	4.213	0.161	-3.374	0.279	0.06	0.251	7682687
CWC	ENEOROM	LPNFR	IBE	NEONCAS & DOM2 & LPSFR & FBCPOL & NEOANA & CPONT & TURG & ENEOCZE & HUNG & FBPWC & KAN22 & NEOPOL	0	2.372	-4.849	3.478	0.159	0.389	0.238	7729319
CWC	ENEOROM	NEOANA	CPONT	NEONCAS & DOM2 & LPSFR & LPNFR & FBCPOL & TURG & ENEOCZE & HUNG & FBPWC & IBE & KAN22 & NEOPOL	0	2.077	4.032	-5.109	0.274	0.434	0.347	7723826
CWC	ENEOROM	NEOANA	TURG	NEONCAS & DOM2 & LPSFR & LPNFR & FBCPOL & CPONT & ENEOCZE & HUNG & FBPWC & IBE & KAN22 & NEOPOL	0	2.571	3.019	-4.59	0.335	0.539	0.321	7721242
CWC	ENEOROM	NEOANA	IBE	NEONCAS & DOM2 & LPSFR & LPNFR & FBCPOL & CPONT & TURG & ENEOCZE & HUNG & FBPWC & KAN22 & NEOPOL	0	4.147	-3.961	0.814	0.314	0.35	0.063	7744687
CWC	ENEOROM	CPONT	IBE	NEONCAS & DOM2 & LPSFR & LPNFR & FBCPOL & NEOANA & TURG & ENEOCZE & HUNG & FBPWC & KAN22 & NEOPOL	0	4.222	-3.234	0.012	0.265	0.241	0.039	7718699
CWC	ENEOROM	TURG	IBE	NEONCAS & DOM2 & LPSFR & LPNFR & FBCPOL & NEOANA & CPONT & ENEOCZE & HUNG & FBPWC & KAN22 & NEOPOL	0	3.896	-2.987	0.091	0.253	0.231	0.038	7717051
CWC	NEONCAS	DOM2	LPSFR	ENEOROM & LPNFR & FBCPOL & NEOANA & CPONT & TURG & ENEOCZE & HUNG & FBPWC & IBE & KAN22 & NEOPOL	0	-786.145	716.012	71.134	2.14074e+06	1.95053e+06	190208	5904051
CWC	NEONCAS	DOM2	LPNFR	ENEOROM & LPSFR & FBCPOL & NEOANA & CPONT & TURG & ENEOCZE & HUNG & FBPWC & IBE & KAN22 & NEOPOL	0	-2545.76	2278.6	268.159	546363	489853	56509.8	5955557
CWC	NEONCAS	DOM2	NEOANA	ENEOROM & LPSFR & LPNFR & FBCPOL & CPONT & TURG & ENEOCZE & HUNG & FBPWC & IBE & KAN22 & NEOPOL	0	-93.423	76.74	17.683	207.815	176.951	31.175	5962190
CWC	NEONCAS	DOM2	HUNG	ENEOROM & LPSFR & LPNFR & FBCPOL & NEOANA & CPONT & TURG & ENEOCZE & FBPWC & IBE & KAN22 & NEOPOL	0	8.233	-8.546	1.313	1.946	1.886	0.113	5014364
CWC	NEONCAS	DOM2	IBE	ENEOROM & LPSFR & LPNFR & FBCPOL & NEOANA & CPONT & TURG & ENEOCZE & HUNG & FBPWC & KAN22 & NEOPOL	0	-61.575	57.362	5.213	25.181	23.248	1.957	5941965
CWC	NEONCAS	DOM2	KAN22	ENEOROM & LPSFR & LPNFR & FBCPOL & NEOANA & CPONT & TURG & ENEOCZE & HUNG & FBPWC & IBE & NEOPOL	0	19.513	-20.023	1.51	3.497	3.297	0.411	5709695
CWC	NEONCAS	LPSFR	NEOANA	ENEOROM & DOM2 & LPNFR & FBCPOL & CPONT & TURG & ENEOCZE & HUNG & FBPWC & IBE & KAN22 & NEOPOL	0	-27.498	-5.524	34.022	13.809	3.285	17.044	7466653
CWC	NEONCAS	LPSFR	HUNG	ENEOROM & DOM2 & LPNFR & FBCPOL & NEOANA & CPONT & TURG & ENEOCZE & FBPWC & IBE & KAN22 & NEOPOL	0	-0.38	0.109	1.271	0.035	0.025	0.041	5550446
CWC	NEONCAS	LPSFR	IBE	ENEOROM & DOM2 & LPNFR & FBCPOL & NEOANA & CPONT & TURG & ENEOCZE & HUNG & FBPWC & KAN22 & NEOPOL	0	1.305	-3.945	3.64	0.088	0.296	0.218	7525984
CWC	NEONCAS	LPSFR	KAN22	ENEOROM & DOM2 & LPNFR & FBCPOL & NEOANA & CPONT & TURG & ENEOCZE & HUNG & FBPWC & IBE & NEOPOL	0	-1.809	0.237	2.572	0.14	0.039	0.141	7048537
CWC	NEONCAS	LPNFR	NEOANA	ENEOROM & DOM2 & LPSFR & FBCPOL & CPONT & TURG & ENEOCZE & HUNG & FBPWC & IBE & KAN22 & NEOPOL	0	-26.278	-4.611	31.889	13.511	2.972	16.427	7648485
CWC	NEONCAS	LPNFR	HUNG	ENEOROM & DOM2 & LPSFR & FBCPOL & NEOANA & CPONT & TURG & ENEOCZE & FBPWC & IBE & KAN22 & NEOPOL	0	-0.374	0.072	1.302	0.035	0.027	0.042	5635898
CWC	NEONCAS	LPNFR	IBE	ENEOROM & DOM2 & LPSFR & FBCPOL & NEOANA & CPONT & TURG & ENEOCZE & HUNG & FBPWC & KAN22 & NEOPOL	0	3.818	-9.378	6.56	0.508	1.349	0.849	7679899
CWC	NEONCAS	LPNFR	KAN22	ENEOROM & DOM2 & LPSFR & FBCPOL & NEOANA & CPONT & TURG & ENEOCZE & HUNG & FBPWC & IBE & NEOPOL	0	-1.788	0.307	2.481	0.134	0.038	0.13	7211676
CWC	NEONCAS	NEOANA	CPONT	ENEOROM & DOM2 & LPSFR & LPNFR & FBCPOL & TURG & ENEOCZE & HUNG & FBPWC & IBE & KAN22 & NEOPOL	0	22.319	-2.018	-19.301	4.545	1.137	3.659	7678764
CWC	NEONCAS	NEOANA	HUNG	ENEOROM & DOM2 & LPSFR & LPNFR & FBCPOL & CPONT & TURG & ENEOCZE & FBPWC & IBE & KAN22 & NEOPOL	0	-2.521	2.178	1.342	0.534	0.565	0.063	5656312
CWC	NEONCAS	NEOANA	KAN22	ENEOROM & DOM2 & LPSFR & LPNFR & FBCPOL & CPONT & TURG & ENEOCZE & HUNG & FBPWC & IBE & NEOPOL	0	-5.886	4.663	2.223	0.601	0.647	0.219	7244828
CWC	NEONCAS	CPONT	HUNG	ENEOROM & DOM2 & LPSFR & LPNFR & FBCPOL & NEOANA & TURG & ENEOCZE & FBPWC & IBE & KAN22 & NEOPOL	0	8.513	-8.239	0.726	1.663	1.523	0.172	5648930
CWC	NEONCAS	CPONT	KAN22	ENEOROM & DOM2 & LPSFR & LPNFR & FBCPOL & NEOANA & TURG & ENEOCZE & HUNG & FBPWC & IBE & NEOPOL	0	11.41	-11.158	0.748	1.694	1.509	0.281	7237083
CWC	NEONCAS	HUNG	IBE	ENEOROM & DOM2 & LPSFR & LPNFR & FBCPOL & NEOANA & CPONT & TURG & ENEOCZE & FBPWC & KAN22 & NEOPOL	0	-0.339	1.242	0.097	0.034	0.041	0.017	5655347
CWC	NEONCAS	IBE	KAN22	ENEOROM & DOM2 & LPSFR & LPNFR & FBCPOL & NEOANA & CPONT & TURG & ENEOCZE & HUNG & FBPWC & NEOPOL	0	-1.562	0.27	2.292	0.12	0.024	0.118	7244153
CWC	DOM2	LPSFR	NEOANA	ENEOROM & NEONCAS & LPNFR & FBCPOL & CPONT & TURG & ENEOCZE & HUNG & FBPWC & IBE & KAN22 & NEOPOL	0	-19.779	-7.736	28.515	6.894	2.999	9.858	5868554
CWC	DOM2	LPSFR	HUNG	ENEOROM & NEONCAS & LPNFR & FBCPOL & NEOANA & CPONT & TURG & ENEOCZE & FBPWC & IBE & KAN22 & NEOPOL	0	-0.407	0.083	1.324	0.036	0.026	0.044	4972460
CWC	DOM2	LPSFR	IBE	ENEOROM & NEONCAS & LPNFR & FBCPOL & NEOANA & CPONT & TURG & ENEOCZE & HUNG & FBPWC & KAN22 & NEOPOL	0	1.133	-3.616	3.484	0.077	0.278	0.211	5874058
CWC	DOM2	LPSFR	KAN22	ENEOROM & NEONCAS & LPNFR & FBCPOL & NEOANA & CPONT & TURG & ENEOCZE & HUNG & FBPWC & IBE & NEOPOL	0	-1.463	0.051	2.413	0.112	0.038	0.123	5626044
CWC	DOM2	LPNFR	NEOANA	ENEOROM & NEONCAS & LPSFR & FBCPOL & CPONT & TURG & ENEOCZE & HUNG & FBPWC & IBE & KAN22 & NEOPOL	0	-18.312	-7.69	27.002	6.345	2.994	9.303	5919918
CWC	DOM2	LPNFR	HUNG	ENEOROM & NEONCAS & LPSFR & FBCPOL & NEOANA & CPONT & TURG & ENEOCZE & FBPWC & IBE & KAN22 & NEOPOL	0	-0.403	0.038	1.365	0.037	0.027	0.046	4981710
CWC	DOM2	LPNFR	IBE	ENEOROM & NEONCAS & LPSFR & FBCPOL & NEOANA & CPONT & TURG & ENEOCZE & HUNG & FBPWC & KAN22 & NEOPOL	0	3.333	-8.271	5.938	0.402	1.102	0.706	5912349
CWC	DOM2	LPNFR	KAN22	ENEOROM & NEONCAS & LPSFR & FBCPOL & NEOANA & CPONT & TURG & ENEOCZE & HUNG & FBPWC & IBE & NEOPOL	0	-1.493	0.065	2.428	0.113	0.037	0.121	5669959
CWC	DOM2	NEOANA	HUNG	ENEOROM & NEONCAS & LPSFR & LPNFR & FBCPOL & CPONT & TURG & ENEOCZE & FBPWC & IBE & KAN22 & NEOPOL	0	-1.341	0.995	1.346	0.237	0.236	0.041	4997017
CWC	DOM2	NEOANA	KAN22	ENEOROM & NEONCAS & LPSFR & LPNFR & FBCPOL & CPONT & TURG & ENEOCZE & HUNG & FBPWC & IBE & NEOPOL	0	-4.408	3.252	2.157	0.839	1.138	0.362	5679521
CWC	DOM2	HUNG	IBE	ENEOROM & NEONCAS & LPSFR & LPNFR & FBCPOL & NEOANA & CPONT & TURG & ENEOCZE & FBPWC & KAN22 & NEOPOL	0	-0.374	1.299	0.075	0.036	0.045	0.018	4977164
CWC	DOM2	IBE	KAN22	ENEOROM & NEONCAS & LPSFR & LPNFR & FBCPOL & NEOANA & CPONT & TURG & ENEOCZE & HUNG & FBPWC & NEOPOL	0	-1.36	0.119	2.241	0.108	0.024	0.114	5659939
CWC	LPSFR	LPNFR	NEOANA	ENEOROM & NEONCAS & DOM2 & FBCPOL & CPONT & TURG & ENEOCZE & HUNG & FBPWC & IBE & KAN22 & NEOPOL	0	-7.394	10.409	-2.015	0.865	0.962	0.174	7578784
CWC	LPSFR	NEOANA	CPONT	ENEOROM & NEONCAS & DOM2 & LPNFR & FBCPOL & TURG & ENEOCZE & HUNG & FBPWC & IBE & KAN22 & NEOPOL	0	-4.348	19.235	-13.886	1.345	4.814	3.503	7516131
CWC	LPSFR	NEOANA	TURG	ENEOROM & NEONCAS & DOM2 & LPNFR & FBCPOL & CPONT & ENEOCZE & HUNG & FBPWC & IBE & KAN22 & NEOPOL	0	-4.95	21.153	-15.203	1.594	5.587	4.03	7522922
CWC	LPSFR	NEOANA	HUNG	ENEOROM & NEONCAS & DOM2 & LPNFR & FBCPOL & CPONT & TURG & ENEOCZE & FBPWC & IBE & KAN22 & NEOPOL	0	0.126	-0.296	1.17	0.026	0.033	0.036	5587167
CWC	LPSFR	NEOANA	IBE	ENEOROM & NEONCAS & DOM2 & LPNFR & FBCPOL & CPONT & TURG & ENEOCZE & HUNG & FBPWC & KAN22 & NEOPOL	0	-3.479	1.158	3.321	0.258	0.08	0.196	7596336
CWC	LPSFR	NEOANA	KAN22	ENEOROM & NEONCAS & DOM2 & LPNFR & FBCPOL & CPONT & TURG & ENEOCZE & HUNG & FBPWC & IBE & NEOPOL	0	0.512	-1.618	2.106	0.063	0.172	0.132	7105687
CWC	LPSFR	NEOANA	NEOPOL	ENEOROM & NEONCAS & DOM2 & LPNFR & FBCPOL & CPONT & TURG & ENEOCZE & HUNG & FBPWC & IBE & KAN22	0	-0.174	-0.305	1.479	0.039	0.037	0.05	5137420
CWC	LPSFR	CPONT	HUNG	ENEOROM & NEONCAS & DOM2 & LPNFR & FBCPOL & NEOANA & TURG & ENEOCZE & FBPWC & IBE & KAN22 & NEOPOL	0	0.064	-0.344	1.28	0.025	0.032	0.042	5575875
CWC	LPSFR	CPONT	IBE	ENEOROM & NEONCAS & DOM2 & LPNFR & FBCPOL & NEOANA & TURG & ENEOCZE & HUNG & FBPWC & KAN22 & NEOPOL	0	-3.85	1.127	3.723	0.321	0.086	0.243	7574831
CWC	LPSFR	CPONT	KAN22	ENEOROM & NEONCAS & DOM2 & LPNFR & FBCPOL & NEOANA & TURG & ENEOCZE & HUNG & FBPWC & IBE & NEOPOL	0	0.067	-1.447	2.38	0.037	0.109	0.121	7091618
CWC	LPSFR	TURG	HUNG	ENEOROM & NEONCAS & DOM2 & LPNFR & FBCPOL & NEOANA & CPONT & ENEOCZE & FBPWC & IBE & KAN22 & NEOPOL	0	0.07	-0.33	1.261	0.025	0.031	0.041	5576455
CWC	LPSFR	TURG	IBE	ENEOROM & NEONCAS & DOM2 & LPNFR & FBCPOL & NEOANA & CPONT & ENEOCZE & HUNG & FBPWC & KAN22 & NEOPOL	0	-3.792	1.137	3.655	0.31	0.082	0.237	7581759
CWC	LPSFR	TURG	KAN22	ENEOROM & NEONCAS & DOM2 & LPNFR & FBCPOL & NEOANA & CPONT & ENEOCZE & HUNG & FBPWC & IBE & NEOPOL	0	0.083	-1.192	2.109	0.035	0.101	0.112	7096715
CWC	LPSFR	HUNG	IBE	ENEOROM & NEONCAS & DOM2 & LPNFR & FBCPOL & NEOANA & CPONT & TURG & ENEOCZE & FBPWC & KAN22 & NEOPOL	0	-1.129	0.981	1.148	0.113	0.028	0.106	5622144
CWC	LPSFR	IBE	KAN22	ENEOROM & NEONCAS & DOM2 & LPNFR & FBCPOL & NEOANA & CPONT & TURG & ENEOCZE & HUNG & FBPWC & NEOPOL	0	-2.28	2.207	1.073	0.158	0.126	0.049	7165861
CWC	LPNFR	NEOANA	CPONT	ENEOROM & NEONCAS & DOM2 & LPSFR & FBCPOL & TURG & ENEOCZE & HUNG & FBPWC & IBE & KAN22 & NEOPOL	0	-4.385	19.304	-13.918	1.434	5.068	3.67	7713811
CWC	LPNFR	NEOANA	TURG	ENEOROM & NEONCAS & DOM2 & LPSFR & FBCPOL & CPONT & ENEOCZE & HUNG & FBPWC & IBE & KAN22 & NEOPOL	0	-4.123	18.506	-13.383	1.321	4.561	3.282	7714649
CWC	LPNFR	NEOANA	HUNG	ENEOROM & NEONCAS & DOM2 & LPSFR & FBCPOL & CPONT & TURG & ENEOCZE & FBPWC & IBE & KAN22 & NEOPOL	0	0.073	-0.278	1.205	0.029	0.033	0.04	5684747
CWC	LPNFR	NEOANA	IBE	ENEOROM & NEONCAS & DOM2 & LPSFR & FBCPOL & CPONT & TURG & ENEOCZE & HUNG & FBPWC & KAN22 & NEOPOL	0	-10.001	4.625	6.376	1.607	0.684	0.935	7774173
CWC	LPNFR	NEOANA	KAN22	ENEOROM & NEONCAS & DOM2 & LPSFR & FBCPOL & CPONT & TURG & ENEOCZE & HUNG & FBPWC & IBE & NEOPOL	0	0.523	-1.639	2.117	0.067	0.179	0.138	7290656
CWC	LPNFR	NEOANA	NEOPOL	ENEOROM & NEONCAS & DOM2 & LPSFR & FBCPOL & CPONT & TURG & ENEOCZE & HUNG & FBPWC & IBE & KAN22	0	-0.189	-0.33	1.518	0.037	0.037	0.05	5191844
CWC	LPNFR	CPONT	HUNG	ENEOROM & NEONCAS & DOM2 & LPSFR & FBCPOL & NEOANA & TURG & ENEOCZE & FBPWC & IBE & KAN22 & NEOPOL	0	0.016	-0.338	1.323	0.027	0.032	0.044	5669328
CWC	LPNFR	CPONT	IBE	ENEOROM & NEONCAS & DOM2 & LPSFR & FBCPOL & NEOANA & TURG & ENEOCZE & HUNG & FBPWC & KAN22 & NEOPOL	0	-11.041	4.174	7.867	1.952	0.692	1.267	7743228
CWC	LPNFR	CPONT	KAN22	ENEOROM & NEONCAS & DOM2 & LPSFR & FBCPOL & NEOANA & TURG & ENEOCZE & HUNG & FBPWC & IBE & NEOPOL	0	0.075	-1.456	2.381	0.037	0.109	0.12	7269124
CWC	LPNFR	TURG	HUNG	ENEOROM & NEONCAS & DOM2 & LPSFR & FBCPOL & NEOANA & CPONT & ENEOCZE & FBPWC & IBE & KAN22 & NEOPOL	0	0.039	-0.336	1.297	0.027	0.032	0.042	5666869
CWC	LPNFR	TURG	IBE	ENEOROM & NEONCAS & DOM2 & LPSFR & FBCPOL & NEOANA & CPONT & ENEOCZE & HUNG & FBPWC & KAN22 & NEOPOL	0	-10.727	4.132	7.595	1.858	0.67	1.195	7744436
CWC	LPNFR	TURG	KAN22	ENEOROM & NEONCAS & DOM2 & LPSFR & FBCPOL & NEOANA & CPONT & ENEOCZE & HUNG & FBPWC & IBE & NEOPOL	0	0.094	-1.221	2.127	0.034	0.102	0.11	7268744
CWC	LPNFR	HUNG	IBE	ENEOROM & NEONCAS & DOM2 & LPSFR & FBCPOL & NEOANA & CPONT & TURG & ENEOCZE & FBPWC & KAN22 & NEOPOL	0	-1.117	1.26	0.857	0.105	0.039	0.075	5703717
CWC	LPNFR	IBE	KAN22	ENEOROM & NEONCAS & DOM2 & LPSFR & FBCPOL & NEOANA & CPONT & TURG & ENEOCZE & HUNG & FBPWC & NEOPOL	0	-2.942	2.2	1.742	0.231	0.151	0.088	7324755
CWC	NEOANA	CPONT	HUNG	ENEOROM & NEONCAS & DOM2 & LPSFR & LPNFR & FBCPOL & TURG & ENEOCZE & FBPWC & IBE & KAN22 & NEOPOL	0	1.112	-1.349	1.237	0.658	0.603	0.069	5700524
CWC	NEOANA	CPONT	KAN22	ENEOROM & NEONCAS & DOM2 & LPSFR & LPNFR & FBCPOL & TURG & ENEOCZE & HUNG & FBPWC & IBE & NEOPOL	0	3.729	-4.333	1.604	0.502	0.391	0.211	7321329
CWC	NEOANA	CPONT	NEOPOL	ENEOROM & NEONCAS & DOM2 & LPSFR & LPNFR & FBCPOL & TURG & ENEOCZE & HUNG & FBPWC & IBE & KAN22	0	0.321	-0.591	1.27	0.121	0.109	0.033	5202220
CWC	NEOANA	TURG	HUNG	ENEOROM & NEONCAS & DOM2 & LPSFR & LPNFR & FBCPOL & CPONT & ENEOCZE & FBPWC & IBE & KAN22 & NEOPOL	0	0.871	-1.137	1.266	0.478	0.452	0.046	5695640
CWC	NEOANA	TURG	KAN22	ENEOROM & NEONCAS & DOM2 & LPSFR & LPNFR & FBCPOL & CPONT & ENEOCZE & HUNG & FBPWC & IBE & NEOPOL	0	4.581	-4.848	1.266	0.429	0.37	0.169	7316715
CWC	NEOANA	TURG	NEOPOL	ENEOROM & NEONCAS & DOM2 & LPSFR & LPNFR & FBCPOL & CPONT & ENEOCZE & HUNG & FBPWC & IBE & KAN22	0	0.24	-0.538	1.298	0.122	0.114	0.031	5195888
CWC	NEOANA	HUNG	IBE	ENEOROM & NEONCAS & DOM2 & LPSFR & LPNFR & FBCPOL & CPONT & TURG & ENEOCZE & FBPWC & KAN22 & NEOPOL	0	-0.335	1.213	0.122	0.038	0.041	0.017	5720974
CWC	NEOANA	HUNG	NEOPOL	ENEOROM & NEONCAS & DOM2 & LPSFR & LPNFR & FBCPOL & CPONT & TURG & ENEOCZE & FBPWC & IBE & KAN22	0	-0.352	-0.837	2.189	0.054	0.222	0.228	5295121
CWC	NEOANA	IBE	KAN22	ENEOROM & NEONCAS & DOM2 & LPSFR & LPNFR & FBCPOL & CPONT & TURG & ENEOCZE & HUNG & FBPWC & NEOPOL	0	-1.649	0.43	2.218	0.152	0.036	0.134	7352875
CWC	NEOANA	IBE	NEOPOL	ENEOROM & NEONCAS & DOM2 & LPSFR & LPNFR & FBCPOL & CPONT & TURG & ENEOCZE & HUNG & FBPWC & KAN22	0	-0.424	-0.039	1.462	0.043	0.023	0.054	5218379
CWC	NEOANA	KAN22	NEOPOL	ENEOROM & NEONCAS & DOM2 & LPSFR & LPNFR & FBCPOL & CPONT & TURG & ENEOCZE & HUNG & FBPWC & IBE	0	-0.165	-0.47	1.635	0.049	0.078	0.065	5144736
CWC	CPONT	HUNG	IBE	ENEOROM & NEONCAS & DOM2 & LPSFR & LPNFR & FBCPOL & NEOANA & TURG & ENEOCZE & FBPWC & KAN22 & NEOPOL	0	-0.313	1.25	0.063	0.033	0.042	0.018	5696545
CWC	CPONT	HUNG	NEOPOL	ENEOROM & NEONCAS & DOM2 & LPSFR & LPNFR & FBCPOL & NEOANA & TURG & ENEOCZE & FBPWC & IBE & KAN22	0	-0.3	-0.477	1.777	0.036	0.169	0.164	5280224
CWC	CPONT	IBE	KAN22	ENEOROM & NEONCAS & DOM2 & LPSFR & LPNFR & FBCPOL & NEOANA & TURG & ENEOCZE & HUNG & FBPWC & NEOPOL	0	-1.316	0.119	2.197	0.106	0.024	0.115	7315592
CWC	CPONT	KAN22	NEOPOL	ENEOROM & NEONCAS & DOM2 & LPSFR & LPNFR & FBCPOL & NEOANA & TURG & ENEOCZE & HUNG & FBPWC & IBE	0	-0.205	-0.34	1.545	0.04	0.074	0.059	5127996
CWC	TURG	HUNG	IBE	ENEOROM & NEONCAS & DOM2 & LPSFR & LPNFR & FBCPOL & NEOANA & CPONT & ENEOCZE & FBPWC & KAN22 & NEOPOL	0	-0.306	1.231	0.075	0.032	0.04	0.018	5692205
CWC	TURG	HUNG	NEOPOL	ENEOROM & NEONCAS & DOM2 & LPSFR & LPNFR & FBCPOL & NEOANA & CPONT & ENEOCZE & FBPWC & IBE & KAN22	0	-0.312	-0.487	1.799	0.035	0.155	0.154	5269864
CWC	TURG	IBE	KAN22	ENEOROM & NEONCAS & DOM2 & LPSFR & LPNFR & FBCPOL & NEOANA & CPONT & ENEOCZE & HUNG & FBPWC & NEOPOL	0	-1.064	0.136	1.928	0.095	0.022	0.102	7312268
CWC	TURG	IBE	NEOPOL	ENEOROM & NEONCAS & DOM2 & LPSFR & LPNFR & FBCPOL & NEOANA & CPONT & ENEOCZE & HUNG & FBPWC & KAN22	0	-0.37	-0.083	1.453	0.032	0.022	0.046	5191575
CWC	HUNG	IBE	NEOPOL	ENEOROM & NEONCAS & DOM2 & LPSFR & LPNFR & FBCPOL & NEOANA & CPONT & TURG & ENEOCZE & FBPWC & KAN22	0	-3.105	-0.464	4.57	1.071	0.172	1.231	5289116
Target	Source1	Source2	Source3	Reference(right) populations	Pvalue	Prop1	Prop2	Prop3	Stderr1	Stderr2	Stderr3	Nsnps_used
TURG	NEOBOR	Shid1	Sho1x2	BOTAI & DOM2 & NEONCAS & BORL & CPONT & Aleksandrovskoe & NOVO & TERSEK & URAL	0.912077	1.174	-2.795	2.621	0.111	0.205	0.118	6424966
TURG	BORL	Aleksandrovskoe	TERSEK	BOTAI & DOM2 & NEONCAS & NEOBOR & CPONT & NOVO & Shid1 & Sho1x2 & URAL	0.434774	-16.469	28.773	-11.304	8.549	19.807	11.512	7758724
TURG	DOM2	NEONCAS	CPONT	BOTAI & NEOBOR & BORL & Aleksandrovskoe & NOVO & TERSEK & Shid1 & Sho1x2 & URAL	0.396716	1.191	0.832	-1.022	0.372	0.11	0.319	6813389
TURG	BOTAI	DOM2	NEONCAS	NEOBOR & BORL & CPONT & Aleksandrovskoe & NOVO & TERSEK & Shid1 & Sho1x2 & URAL	0.222812	0.157	0.721	0.121	0.027	0.082	0.105	6620517
TURG	BOTAI	Aleksandrovskoe	NOVO	DOM2 & NEONCAS & NEOBOR & BORL & CPONT & TERSEK & Shid1 & Sho1x2 & URAL	0.217683	-10.709	23.238	-11.529	10.324	12.321	2.933	7485043
TURG	BORL	Aleksandrovskoe	NOVO	BOTAI & DOM2 & NEONCAS & NEOBOR & CPONT & TERSEK & Shid1 & Sho1x2 & URAL	0.194407	-5.165	12.022	-5.857	1.631	1.419	2.26	8002038
TURG	BOTAI	BORL	Aleksandrovskoe	DOM2 & NEONCAS & NEOBOR & CPONT & NOVO & TERSEK & Shid1 & Sho1x2 & URAL	0.0852658	-9.237	-12.234	22.471	10.276	3.519	13.157	7465350
TURG	DOM2	BORL	Aleksandrovskoe	BOTAI & NEONCAS & NEOBOR & CPONT & NOVO & TERSEK & Shid1 & Sho1x2 & URAL	0.0831825	-0.017	-7.956	8.973	0.722	6.695	7.41	6757658
TURG	NEONCAS	BORL	Aleksandrovskoe	BOTAI & DOM2 & NEOBOR & CPONT & NOVO & TERSEK & Shid1 & Sho1x2 & URAL	0.08199	4.221	22.705	-25.927	5.458	40.905	46.354	7978149
TURG	BORL	Shid1	Sho1x2	BOTAI & DOM2 & NEONCAS & NEOBOR & CPONT & Aleksandrovskoe & NOVO & TERSEK & URAL	0.0711848	0.874	-1.998	2.124	0.066	0.122	0.08	6424474
TURG	NOVO	Shid1	Sho1x2	BOTAI & DOM2 & NEONCAS & NEOBOR & BORL & CPONT & Aleksandrovskoe & TERSEK & URAL	0.0600583	0.908	-1.976	2.068	0.069	0.12	0.078	6423848
TURG	NEONCAS	Aleksandrovskoe	TERSEK	BOTAI & DOM2 & NEOBOR & BORL & CPONT & NOVO & Shid1 & Sho1x2 & URAL	0.0582329	1.97	7.088	-8.059	0.507	4.426	4.91	7810983
TURG	BOTAI	CPONT	NOVO	DOM2 & NEONCAS & NEOBOR & BORL & Aleksandrovskoe & TERSEK & Shid1 & Sho1x2 & URAL	0.0517992	4.235	0.468	-3.703	1.595	0.128	1.471	7440362
TURG	BORL	Aleksandrovskoe	Sho1x2	BOTAI & DOM2 & NEONCAS & NEOBOR & CPONT & NOVO & TERSEK & Shid1 & URAL	0.0515306	-10.58	11.826	-0.246	1.651	1.795	0.193	6456215
TURG	Aleksandrovskoe	TERSEK	URAL	BOTAI & DOM2 & NEONCAS & NEOBOR & BORL & CPONT & NOVO & Shid1 & Sho1x2	0.0460257	-27.428	30.805	-2.377	17.41	19.443	2.117	7646285
TURG	DOM2	Aleksandrovskoe	TERSEK	BOTAI & NEONCAS & NEOBOR & BORL & CPONT & NOVO & Shid1 & Sho1x2 & URAL	0.0439063	0.335	-5.063	5.728	0.386	4.159	4.535	6650817
TURG	BORL	Aleksandrovskoe	URAL	BOTAI & DOM2 & NEONCAS & NEOBOR & CPONT & NOVO & TERSEK & Shid1 & Sho1x2	0.0417753	-10.678	11.959	-0.281	1.916	2.14	0.273	7821222
TURG	BORL	NOVO	TERSEK	BOTAI & DOM2 & NEONCAS & NEOBOR & CPONT & Aleksandrovskoe & Shid1 & Sho1x2 & URAL	0.0385303	1.797	-8.743	7.946	2.231	3.023	1.109	7753832
TURG	Aleksandrovskoe	TERSEK	Sho1x2	BOTAI & DOM2 & NEONCAS & NEOBOR & BORL & CPONT & NOVO & Shid1 & URAL	0.0376722	-12.816	14.053	-0.237	3.413	3.616	0.293	6432663
TURG	BOTAI	CPONT	Aleksandrovskoe	DOM2 & NEONCAS & NEOBOR & BORL & NOVO & TERSEK & Shid1 & Sho1x2 & URAL	0.0363959	6.239	0.705	-5.944	3.615	0.072	3.562	7434370
TURG	BORL	Aleksandrovskoe	Shid1	BOTAI & DOM2 & NEONCAS & NEOBOR & CPONT & NOVO & TERSEK & Sho1x2 & URAL	0.0355515	-9.487	10.689	-0.202	1.054	1.095	0.144	6886625
TURG	NEONCAS	BORL	TERSEK	BOTAI & DOM2 & NEOBOR & CPONT & Aleksandrovskoe & NOVO & Shid1 & Sho1x2 & URAL	0.0260931	2.633	5.673	-7.305	0.951	3.776	4.719	7733896
TURG	BOTAI	Aleksandrovskoe	TERSEK	DOM2 & NEONCAS & NEOBOR & BORL & CPONT & NOVO & Shid1 & Sho1x2 & URAL	0.0235173	10.489	-19.723	10.234	8.306	8.388	2.596	7256909
TURG	BOTAI	NOVO	TERSEK	DOM2 & NEONCAS & NEOBOR & BORL & CPONT & Aleksandrovskoe & Shid1 & Sho1x2 & URAL	0.0215992	3.016	-6.272	4.256	1.703	0.877	1.051	7261824
TURG	BORL	CPONT	Aleksandrovskoe	BOTAI & DOM2 & NEONCAS & NEOBOR & NOVO & TERSEK & Shid1 & Sho1x2 & URAL	0.0187407	-6.918	0.209	7.708	4.904	0.405	5.305	7977086
TURG	BOTAI	Shid1	Sho1x2	DOM2 & NEONCAS & NEOBOR & BORL & CPONT & Aleksandrovskoe & NOVO & TERSEK & URAL	0.0186667	0.918	-1.796	1.877	0.063	0.099	0.068	6471490
TURG	NEOBOR	BORL	Aleksandrovskoe	BOTAI & DOM2 & NEONCAS & CPONT & NOVO & TERSEK & Shid1 & Sho1x2 & URAL	0.0180071	-0.309	-8.485	9.794	0.354	1.242	1.046	8008351
TURG	CPONT	Aleksandrovskoe	NOVO	BOTAI & DOM2 & NEONCAS & NEOBOR & BORL & TERSEK & Shid1 & Sho1x2 & URAL	0.0178728	0.63	2.901	-2.531	0.064	1.011	0.952	8049494
TURG	Aleksandrovskoe	Shid1	Sho1x2	BOTAI & DOM2 & NEONCAS & NEOBOR & BORL & CPONT & NOVO & TERSEK & URAL	0.0165275	0.898	-1.818	1.921	0.063	0.103	0.07	6426657
TURG	NEONCAS	NEOBOR	Sho1x2	BOTAI & DOM2 & BORL & CPONT & Aleksandrovskoe & NOVO & TERSEK & Shid1 & URAL	0.0162313	1.291	-0.133	-0.158	0.029	0.016	0.027	6470367
TURG	DOM2	BORL	TERSEK	BOTAI & NEONCAS & NEOBOR & CPONT & Aleksandrovskoe & NOVO & Shid1 & Sho1x2 & URAL	0.0160609	0.172	-3.154	3.982	0.34	1.711	2.047	6629142
TURG	DOM2	CPONT	URAL	BOTAI & NEONCAS & NEOBOR & BORL & Aleksandrovskoe & NOVO & TERSEK & Shid1 & Sho1x2	0.0117292	2.797	-1.743	-0.054	0.372	0.374	0.042	6737460
TURG	Aleksandrovskoe	NOVO	TERSEK	BOTAI & DOM2 & NEONCAS & NEOBOR & BORL & CPONT & Shid1 & Sho1x2 & URAL	0.0111898	77.877	-43.324	-33.554	365.827	180.095	185.938	7823319
TURG	NEONCAS	NEOBOR	BORL	BOTAI & DOM2 & CPONT & Aleksandrovskoe & NOVO & TERSEK & Shid1 & Sho1x2 & URAL	0.00876609	1.095	-0.601	0.506	0.02	0.087	0.097	7977433
TURG	DOM2	Aleksandrovskoe	NOVO	BOTAI & NEONCAS & NEOBOR & BORL & CPONT & TERSEK & Shid1 & Sho1x2 & URAL	0.00704549	0.657	3.333	-2.99	0.076	1.26	1.195	6777763
TURG	Aleksandrovskoe	NOVO	URAL	BOTAI & DOM2 & NEONCAS & NEOBOR & BORL & CPONT & TERSEK & Shid1 & Sho1x2	0.00645379	9.816	-9.345	0.529	1.495	1.438	0.152	7876243
TURG	CPONT	Aleksandrovskoe	TERSEK	BOTAI & DOM2 & NEONCAS & NEOBOR & BORL & NOVO & Shid1 & Sho1x2 & URAL	0.00578808	0.576	-3.056	3.48	0.105	1.694	1.789	7826009
TURG	Aleksandrovskoe	TERSEK	Shid1	BOTAI & DOM2 & NEONCAS & NEOBOR & BORL & CPONT & NOVO & Sho1x2 & URAL	0.00480781	-11.656	12.839	-0.183	2.419	2.467	0.224	6825383
TURG	BOTAI	DOM2	NOVO	NEONCAS & NEOBOR & BORL & CPONT & Aleksandrovskoe & TERSEK & Shid1 & Sho1x2 & URAL	0.00465474	2.798	0.648	-2.446	0.894	0.062	0.839	6613488
TURG	Aleksandrovskoe	NOVO	Shid1	BOTAI & DOM2 & NEONCAS & NEOBOR & BORL & CPONT & TERSEK & Sho1x2 & URAL	0.00418056	13.251	-12.616	0.366	1.867	1.899	0.191	6925377
TURG	NEOBOR	Aleksandrovskoe	NOVO	BOTAI & DOM2 & NEONCAS & BORL & CPONT & TERSEK & Shid1 & Sho1x2 & URAL	0.00350074	1.467	17.558	-18.026	1.196	4.519	5.537	8073174
TURG	BOTAI	DOM2	Aleksandrovskoe	NEONCAS & NEOBOR & BORL & CPONT & NOVO & TERSEK & Shid1 & Sho1x2 & URAL	0.0032191	7.301	0.784	-7.085	5.011	0.078	4.976	6609944
TURG	TERSEK	Shid1	Sho1x2	BOTAI & DOM2 & NEONCAS & NEOBOR & BORL & CPONT & Aleksandrovskoe & NOVO & URAL	0.00308572	0.91	-1.693	1.783	0.062	0.094	0.067	6496351
TURG	BOTAI	DOM2	NEOBOR	NEONCAS & BORL & CPONT & Aleksandrovskoe & NOVO & TERSEK & Shid1 & Sho1x2 & URAL	0.00214422	0.545	0.782	-0.327	0.069	0.018	0.056	6611633
TURG	BOTAI	Aleksandrovskoe	URAL	DOM2 & NEONCAS & NEOBOR & BORL & CPONT & NOVO & TERSEK & Shid1 & Sho1x2	0.00207241	45.292	-44.501	0.209	25.796	25.441	0.646	7374495
TURG	BOTAI	Sho1x2	URAL	DOM2 & NEONCAS & NEOBOR & BORL & CPONT & Aleksandrovskoe & NOVO & TERSEK & Shid1	0.00179534	0.016	2.787	-1.803	0.049	0.199	0.224	6317474
TURG	BORL	TERSEK	Sho1x2	BOTAI & DOM2 & NEONCAS & NEOBOR & CPONT & Aleksandrovskoe & NOVO & Shid1 & URAL	0.00165335	-5.685	6.947	-0.261	0.706	0.812	0.145	6410088
TURG	NEOBOR	Aleksandrovskoe	TERSEK	BOTAI & DOM2 & NEONCAS & BORL & CPONT & NOVO & Shid1 & Sho1x2 & URAL	0.00165184	-0.187	-11.104	12.292	0.614	3.577	3.143	7832363
TURG	Aleksandrovskoe	NOVO	Sho1x2	BOTAI & DOM2 & NEONCAS & NEOBOR & BORL & CPONT & TERSEK & Shid1 & URAL	0.00136481	11.519	-10.822	0.303	1.88	1.818	0.15	6477376
TURG	BOTAI	Aleksandrovskoe	Shid1	DOM2 & NEONCAS & NEOBOR & BORL & CPONT & NOVO & TERSEK & Sho1x2 & URAL	0.00115877	60.466	-58.869	-0.597	32.616	32.287	0.736	6586146
TURG	BOTAI	DOM2	CPONT	NEONCAS & NEOBOR & BORL & Aleksandrovskoe & NOVO & TERSEK & Shid1 & Sho1x2 & URAL	0.00102952	0.284	-4.431	5.147	0.154	5.373	5.227	6601326
TURG	BORL	TERSEK	URAL	BOTAI & DOM2 & NEONCAS & NEOBOR & CPONT & Aleksandrovskoe & NOVO & Shid1 & Sho1x2	0.000888464	-7.203	8.99	-0.788	1.323	1.635	0.352	7585744
TURG	DOM2	NEONCAS	Sho1x2	BOTAI & NEOBOR & BORL & CPONT & Aleksandrovskoe & NOVO & TERSEK & Shid1 & URAL	0.000884097	0.349	0.748	-0.097	0.055	0.056	0.025	6421101
TURG	BOTAI	Aleksandrovskoe	Sho1x2	DOM2 & NEONCAS & NEOBOR & BORL & CPONT & NOVO & TERSEK & Shid1 & URAL	0.00087115	94.61	-92.662	-0.948	96.171	94.588	1.82	6325981
TURG	NEONCAS	Sho1x2	URAL	BOTAI & DOM2 & NEOBOR & BORL & CPONT & Aleksandrovskoe & NOVO & TERSEK & Shid1	0.000785375	0.266	2.261	-1.526	0.238	0.538	0.318	6435783
TURG	BOTAI	NEONCAS	CPONT	DOM2 & NEOBOR & BORL & Aleksandrovskoe & NOVO & TERSEK & Shid1 & Sho1x2 & URAL	0.000714524	0.178	0.092	0.729	0.031	0.095	0.067	7425951
TURG	TERSEK	Sho1x2	URAL	BOTAI & DOM2 & NEONCAS & NEOBOR & BORL & CPONT & Aleksandrovskoe & NOVO & Shid1	0.000707225	0.059	2.84	-1.899	0.055	0.21	0.241	6400300
TURG	NOVO	Sho1x2	URAL	BOTAI & DOM2 & NEONCAS & NEOBOR & BORL & CPONT & Aleksandrovskoe & TERSEK & Shid1	0.000594351	0.07	2.889	-1.959	0.045	0.213	0.239	6435967
TURG	BOTAI	NEONCAS	Aleksandrovskoe	DOM2 & NEOBOR & BORL & CPONT & NOVO & TERSEK & Shid1 & Sho1x2 & URAL	0.000565179	41.696	0.304	-41	87.524	1.915	85.661	7467151
TURG	BOTAI	DOM2	TERSEK	NEONCAS & NEOBOR & BORL & CPONT & Aleksandrovskoe & NOVO & Shid1 & Sho1x2 & URAL	0.000542171	17.346	2.574	-18.921	51.684	5.22	56.898	6498910
TURG	BOTAI	NOVO	URAL	DOM2 & NEONCAS & NEOBOR & BORL & CPONT & Aleksandrovskoe & TERSEK & Shid1 & Sho1x2	0.000538337	7.849	-7.223	0.374	0.756	0.715	0.096	7381516
TURG	BOTAI	NEOBOR	Aleksandrovskoe	DOM2 & NEONCAS & BORL & CPONT & NOVO & TERSEK & Shid1 & Sho1x2 & URAL	0.000426788	76.323	1.373	-76.696	79.249	3.861	82.664	7487057
TURG	NEOBOR	Sho1x2	URAL	BOTAI & DOM2 & NEONCAS & BORL & CPONT & Aleksandrovskoe & NOVO & TERSEK & Shid1	0.000380554	0.054	2.776	-1.83	0.044	0.248	0.28	6440269
TURG	NEONCAS	NEOBOR	URAL	BOTAI & DOM2 & BORL & CPONT & Aleksandrovskoe & NOVO & TERSEK & Shid1 & Sho1x2	0.000321514	1.271	-0.109	-0.162	0.032	0.017	0.033	7871295
TURG	NEOBOR	Shid1	URAL	BOTAI & DOM2 & NEONCAS & BORL & CPONT & Aleksandrovskoe & NOVO & TERSEK & Sho1x2	0.000320631	-53.383	127.88	-73.497	218.928	529.111	310.208	6832093
TURG	Shid1	Sho1x2	URAL	BOTAI & DOM2 & NEONCAS & NEOBOR & BORL & CPONT & Aleksandrovskoe & NOVO & TERSEK	0.000318411	2.867	10.878	-12.745	6.351	17.924	24.267	6449515
TURG	BOTAI	BORL	NOVO	DOM2 & NEONCAS & NEOBOR & CPONT & Aleksandrovskoe & TERSEK & Shid1 & Sho1x2 & URAL	0.000284646	8.508	-76.577	69.069	8.838	261.072	265.468	7472904
TURG	CPONT	NOVO	TERSEK	BOTAI & DOM2 & NEONCAS & NEOBOR & BORL & Aleksandrovskoe & Shid1 & Sho1x2 & URAL	0.000265864	0.584	-1.387	1.803	0.06	0.432	0.487	7811486
TURG	BOTAI	BORL	CPONT	DOM2 & NEONCAS & NEOBOR & Aleksandrovskoe & NOVO & TERSEK & Shid1 & Sho1x2 & URAL	0.000244317	1.993	-1.631	0.638	0.499	0.453	0.049	7420322
TURG	BOTAI	NEONCAS	TERSEK	DOM2 & NEOBOR & BORL & CPONT & Aleksandrovskoe & NOVO & Shid1 & Sho1x2 & URAL	0.000213723	5.531	1.827	-6.358	2.754	0.323	3.057	7245520
TURG	DOM2	NEONCAS	Aleksandrovskoe	BOTAI & NEOBOR & BORL & CPONT & NOVO & TERSEK & Shid1 & Sho1x2 & URAL	0.000202494	0.535	0.354	0.111	0.086	0.111	0.029	6802123
TURG	DOM2	NEONCAS	BORL	BOTAI & NEOBOR & CPONT & Aleksandrovskoe & NOVO & TERSEK & Shid1 & Sho1x2 & URAL	0.000188455	0.545	0.355	0.101	0.087	0.111	0.027	6778357
TURG	DOM2	NEONCAS	TERSEK	BOTAI & NEOBOR & BORL & CPONT & Aleksandrovskoe & NOVO & Shid1 & Sho1x2 & URAL	0.000180029	0.511	0.374	0.115	0.082	0.109	0.031	6673429
TURG	DOM2	NEONCAS	NOVO	BOTAI & NEOBOR & BORL & CPONT & Aleksandrovskoe & TERSEK & Shid1 & Sho1x2 & URAL	0.000178796	0.472	0.445	0.083	0.077	0.096	0.024	6799937
TURG	NEONCAS	Aleksandrovskoe	NOVO	BOTAI & DOM2 & NEOBOR & BORL & CPONT & TERSEK & Shid1 & Sho1x2 & URAL	0.000178356	0.21	11.404	-10.614	0.824	9.604	8.794	8044483
TURG	NEONCAS	NEOBOR	NOVO	BOTAI & DOM2 & BORL & CPONT & Aleksandrovskoe & TERSEK & Shid1 & Sho1x2 & URAL	0.00015894	1.064	-0.646	0.582	0.025	0.109	0.126	8041229
TURG	DOM2	Sho1x2	URAL	BOTAI & NEONCAS & NEOBOR & BORL & CPONT & Aleksandrovskoe & NOVO & TERSEK & Shid1	0.00013452	-0.592	4.41	-2.818	0.606	1.919	1.324	6434650
TURG	BOTAI	TERSEK	URAL	DOM2 & NEONCAS & NEOBOR & BORL & CPONT & Aleksandrovskoe & NOVO & Shid1 & Sho1x2	0.000129535	-32.735	36.612	-2.877	23.024	25.582	2.647	7161666
TURG	NEONCAS	NEOBOR	Aleksandrovskoe	BOTAI & DOM2 & BORL & CPONT & NOVO & TERSEK & Shid1 & Sho1x2 & URAL	0.000121061	1.025	-0.602	0.577	0.031	0.095	0.12	8048470
TURG	BORL	Sho1x2	URAL	BOTAI & DOM2 & NEONCAS & NEOBOR & CPONT & Aleksandrovskoe & NOVO & TERSEK & Shid1	0.000112303	0.056	2.875	-1.931	0.043	0.214	0.239	6419052
TURG	DOM2	NEONCAS	URAL	BOTAI & NEOBOR & BORL & CPONT & Aleksandrovskoe & NOVO & TERSEK & Shid1 & Sho1x2	9.77247e-05	0.312	0.762	-0.074	0.055	0.063	0.026	6753071
TURG	DOM2	NOVO	TERSEK	BOTAI & NEONCAS & NEOBOR & BORL & CPONT & Aleksandrovskoe & Shid1 & Sho1x2 & URAL	9.61178e-05	0.53	-1.729	2.199	0.113	0.688	0.796	6648053
TURG	DOM2	NEOBOR	Aleksandrovskoe	BOTAI & NEONCAS & BORL & CPONT & NOVO & TERSEK & Shid1 & Sho1x2 & URAL	8.60097e-05	0.772	-0.377	0.605	0.021	0.069	0.085	6773155
TURG	BORL	CPONT	TERSEK	BOTAI & DOM2 & NEONCAS & NEOBOR & Aleksandrovskoe & NOVO & Shid1 & Sho1x2 & URAL	8.43316e-05	-2.002	0.468	2.534	0.758	0.106	0.86	7739689
TURG	BOTAI	NEONCAS	NEOBOR	DOM2 & BORL & CPONT & Aleksandrovskoe & NOVO & TERSEK & Shid1 & Sho1x2 & URAL	8.24295e-05	0.606	0.999	-0.605	0.116	0.033	0.089	7474665
TURG	DOM2	CPONT	Sho1x2	BOTAI & NEONCAS & NEOBOR & BORL & Aleksandrovskoe & NOVO & TERSEK & Shid1 & URAL	8.15278e-05	3.141	-1.911	-0.231	0.612	0.614	0.048	6429580
TURG	CPONT	Sho1x2	URAL	BOTAI & DOM2 & NEONCAS & NEOBOR & BORL & Aleksandrovskoe & NOVO & TERSEK & Shid1	7.61538e-05	-0.26	3.718	-2.458	0.254	1.005	0.759	6440689
TURG	BOTAI	NOVO	Shid1	DOM2 & NEONCAS & NEOBOR & BORL & CPONT & Aleksandrovskoe & TERSEK & Sho1x2 & URAL	6.6656e-05	10.375	-9.402	0.026	0.892	0.893	0.108	6587834
TURG	DOM2	NEOBOR	TERSEK	BOTAI & NEONCAS & BORL & CPONT & Aleksandrovskoe & NOVO & Shid1 & Sho1x2 & URAL	6.65327e-05	0.715	-0.352	0.637	0.028	0.065	0.089	6643875
TURG	NEONCAS	NEOBOR	Shid1	BOTAI & DOM2 & BORL & CPONT & Aleksandrovskoe & NOVO & TERSEK & Sho1x2 & URAL	6.1895e-05	1.213	-0.047	-0.166	0.019	0.022	0.026	6914094
TURG	BORL	TERSEK	Shid1	BOTAI & DOM2 & NEONCAS & NEOBOR & CPONT & Aleksandrovskoe & NOVO & Sho1x2 & URAL	5.30889e-05	-5.034	6.213	-0.179	0.481	0.505	0.107	6777754
TURG	Aleksandrovskoe	Sho1x2	URAL	BOTAI & DOM2 & NEONCAS & NEOBOR & BORL & CPONT & NOVO & TERSEK & Shid1	4.50981e-05	0.07	2.853	-1.923	0.048	0.208	0.235	6437939
TURG	BOTAI	CPONT	TERSEK	DOM2 & NEONCAS & NEOBOR & BORL & Aleksandrovskoe & NOVO & Shid1 & Sho1x2 & URAL	3.5886e-05	358.604	19.959	-377.563	52495.9	2843.36	55339.2	7218620
TURG	NOVO	Shid1	URAL	BOTAI & DOM2 & NEONCAS & NEOBOR & BORL & CPONT & Aleksandrovskoe & TERSEK & Sho1x2	3.23739e-05	3.694	-8.189	5.494	0.981	1.964	1.018	6821107
TURG	NEONCAS	CPONT	Sho1x2	BOTAI & DOM2 & NEOBOR & BORL & Aleksandrovskoe & NOVO & TERSEK & Shid1 & URAL	2.32502e-05	0.777	0.352	-0.129	0.044	0.036	0.023	6480286
TURG	BOTAI	DOM2	BORL	NEONCAS & NEOBOR & CPONT & Aleksandrovskoe & NOVO & TERSEK & Shid1 & Sho1x2 & URAL	2.23644e-05	2.294	0.619	-1.913	0.562	0.061	0.506	6604456
TURG	NEONCAS	NOVO	TERSEK	BOTAI & DOM2 & NEOBOR & BORL & CPONT & Aleksandrovskoe & Shid1 & Sho1x2 & URAL	1.80323e-05	4.07	13.056	-16.126	4.45	20.368	24.809	7798753
TURG	BOTAI	TERSEK	Sho1x2	DOM2 & NEONCAS & NEOBOR & BORL & CPONT & Aleksandrovskoe & NOVO & Shid1 & URAL	1.78678e-05	-13.348	14.555	-0.206	3.248	3.427	0.287	6305411
TURG	NEOBOR	BORL	TERSEK	BOTAI & DOM2 & NEONCAS & CPONT & Aleksandrovskoe & NOVO & Shid1 & Sho1x2 & URAL	1.44869e-05	-0.373	-4.363	5.735	0.287	0.665	0.489	7761007
TURG	BOTAI	NEOBOR	CPONT	DOM2 & NEONCAS & BORL & Aleksandrovskoe & NOVO & TERSEK & Shid1 & Sho1x2 & URAL	1.38413e-05	0.592	-0.329	0.736	0.083	0.066	0.021	7441936
TURG	BOTAI	BORL	TERSEK	DOM2 & NEONCAS & NEOBOR & CPONT & Aleksandrovskoe & NOVO & Shid1 & Sho1x2 & URAL	1.22707e-05	-6.792	-2.969	10.761	25.285	8.249	17.115	7243747
TURG	DOM2	CPONT	NOVO	BOTAI & NEONCAS & NEOBOR & BORL & Aleksandrovskoe & TERSEK & Shid1 & Sho1x2 & URAL	1.02063e-05	5.133	-4.119	-0.014	2.592	2.501	0.098	6784038
TURG	BOTAI	NEOBOR	NOVO	DOM2 & NEONCAS & BORL & CPONT & Aleksandrovskoe & TERSEK & Shid1 & Sho1x2 & URAL	7.36871e-06	12.234	0.949	-12.183	1.738	0.57	2.206	7494152
TURG	NOVO	TERSEK	Sho1x2	BOTAI & DOM2 & NEONCAS & NEOBOR & BORL & CPONT & Aleksandrovskoe & Shid1 & URAL	6.4183e-06	-5.595	6.572	0.023	0.686	0.752	0.12	6428727
TURG	BOTAI	Shid1	URAL	DOM2 & NEONCAS & NEOBOR & BORL & CPONT & Aleksandrovskoe & NOVO & TERSEK & Sho1x2	5.66366e-06	2.556	-5.113	3.556	0.442	0.769	0.369	6536687
TURG	BOTAI	NOVO	Sho1x2	DOM2 & NEONCAS & NEOBOR & BORL & CPONT & Aleksandrovskoe & TERSEK & Shid1 & URAL	4.75086e-06	10.823	-9.811	-0.012	1.189	1.125	0.117	6329000
TURG	NEOBOR	NOVO	TERSEK	BOTAI & DOM2 & NEONCAS & BORL & CPONT & Aleksandrovskoe & Shid1 & Sho1x2 & URAL	4.6592e-06	0.281	-6.298	7.018	0.453	1.279	0.916	7823780
TURG	DOM2	CPONT	Shid1	BOTAI & NEONCAS & NEOBOR & BORL & Aleksandrovskoe & NOVO & TERSEK & Sho1x2 & URAL	4.56499e-06	4.744	-3.641	-0.102	0.968	0.947	0.053	6362446
TURG	DOM2	CPONT	TERSEK	BOTAI & NEONCAS & NEOBOR & BORL & Aleksandrovskoe & NOVO & Shid1 & Sho1x2 & URAL	4.2419e-06	4.282	-3.316	0.033	1.812	1.742	0.08	6662893
TURG	BORL	NOVO	URAL	BOTAI & DOM2 & NEONCAS & NEOBOR & CPONT & Aleksandrovskoe & TERSEK & Shid1 & Sho1x2	3.76348e-06	28.796	-30.708	2.912	13.584	14.524	1.019	7820709
TURG	BOTAI	TERSEK	Shid1	DOM2 & NEONCAS & NEOBOR & BORL & CPONT & Aleksandrovskoe & NOVO & Sho1x2 & URAL	3.39513e-06	-11.924	13.067	-0.143	2.357	2.363	0.213	6499095
TURG	BOTAI	NEONCAS	NOVO	DOM2 & NEOBOR & BORL & CPONT & Aleksandrovskoe & TERSEK & Shid1 & Sho1x2 & URAL	3.13269e-06	7.936	0.293	-7.229	3.272	0.364	2.917	7473567
TURG	DOM2	NEOBOR	BORL	BOTAI & NEONCAS & CPONT & Aleksandrovskoe & NOVO & TERSEK & Shid1 & Sho1x2 & URAL	2.31845e-06	0.839	-0.381	0.542	0.014	0.073	0.078	6753601
TURG	NEOBOR	CPONT	TERSEK	BOTAI & DOM2 & NEONCAS & BORL & Aleksandrovskoe & NOVO & Shid1 & Sho1x2 & URAL	1.97151e-06	-0.375	0.673	0.702	0.072	0.026	0.095	7819737
TURG	NEONCAS	NEOBOR	TERSEK	BOTAI & DOM2 & BORL & CPONT & Aleksandrovskoe & NOVO & Shid1 & Sho1x2 & URAL	1.926e-06	0.986	-0.525	0.539	0.045	0.101	0.141	7803704
TURG	DOM2	NEONCAS	Shid1	BOTAI & NEOBOR & BORL & CPONT & Aleksandrovskoe & NOVO & TERSEK & Sho1x2 & URAL	1.75443e-06	0.25	0.79	-0.04	0.06	0.071	0.022	6359502
TURG	NOVO	TERSEK	URAL	BOTAI & DOM2 & NEONCAS & NEOBOR & BORL & CPONT & Aleksandrovskoe & Shid1 & Sho1x2	1.73109e-06	-6.334	7.498	-0.164	1.046	1.221	0.227	7638941
TURG	NOVO	TERSEK	Shid1	BOTAI & DOM2 & NEONCAS & NEOBOR & BORL & CPONT & Aleksandrovskoe & Sho1x2 & URAL	1.19193e-06	-5.719	6.656	0.064	0.619	0.616	0.116	6815054
TURG	DOM2	NEOBOR	CPONT	BOTAI & NEONCAS & BORL & Aleksandrovskoe & NOVO & TERSEK & Shid1 & Sho1x2 & URAL	1.02534e-06	7.328	-0.121	-6.207	4.343	0.167	4.184	6779160
TURG	NEONCAS	CPONT	URAL	BOTAI & DOM2 & NEOBOR & BORL & Aleksandrovskoe & NOVO & TERSEK & Shid1 & Sho1x2	7.60919e-07	0.782	0.329	-0.111	0.049	0.037	0.025	7868998
TURG	DOM2	NEONCAS	NEOBOR	BOTAI & BORL & CPONT & Aleksandrovskoe & NOVO & TERSEK & Shid1 & Sho1x2 & URAL	6.53002e-07	0.398	0.553	0.048	0.386	0.512	0.127	6794767
TURG	DOM2	NEOBOR	NOVO	BOTAI & NEONCAS & BORL & CPONT & Aleksandrovskoe & TERSEK & Shid1 & Sho1x2 & URAL	6.34552e-07	0.804	-0.388	0.584	0.018	0.076	0.088	6772819
TURG	NEOBOR	CPONT	Aleksandrovskoe	BOTAI & DOM2 & NEONCAS & BORL & NOVO & TERSEK & Shid1 & Sho1x2 & URAL	5.61132e-07	-0.372	0.728	0.644	0.076	0.021	0.094	8056443
TURG	DOM2	BORL	NOVO	BOTAI & NEONCAS & NEOBOR & CPONT & Aleksandrovskoe & TERSEK & Shid1 & Sho1x2 & URAL	4.43814e-07	1.048	4.377	-4.425	0.144	2.984	3.12	6758238
TURG	BOTAI	NEOBOR	TERSEK	DOM2 & NEONCAS & BORL & CPONT & Aleksandrovskoe & NOVO & Shid1 & Sho1x2 & URAL	4.01626e-07	-9.991	-0.527	11.518	3.162	0.482	2.83	7264072
TURG	BORL	CPONT	NOVO	BOTAI & DOM2 & NEONCAS & NEOBOR & Aleksandrovskoe & TERSEK & Shid1 & Sho1x2 & URAL	3.84031e-07	1.718	0.858	-1.576	0.759	0.021	0.77	7971874
TURG	BOTAI	NEONCAS	BORL	DOM2 & NEOBOR & CPONT & Aleksandrovskoe & NOVO & TERSEK & Shid1 & Sho1x2 & URAL	2.98356e-07	-21.552	4.02	18.532	44.261	5.879	38.385	7454016
TURG	DOM2	CPONT	Aleksandrovskoe	BOTAI & NEONCAS & NEOBOR & BORL & NOVO & TERSEK & Shid1 & Sho1x2 & URAL	2.82762e-07	3.898	-2.94	0.041	1.862	1.797	0.071	6786752
TURG	DOM2	BORL	CPONT	BOTAI & NEONCAS & NEOBOR & Aleksandrovskoe & NOVO & TERSEK & Shid1 & Sho1x2 & URAL	2.1213e-07	4.194	0.023	-3.217	2.062	0.072	1.996	6762000
TURG	BORL	NOVO	Shid1	BOTAI & DOM2 & NEONCAS & NEOBOR & CPONT & Aleksandrovskoe & TERSEK & Sho1x2 & URAL	1.78596e-07	-76.03	80.936	-3.906	57.301	60.563	3.415	6881795
TURG	Aleksandrovskoe	Shid1	URAL	BOTAI & DOM2 & NEONCAS & NEOBOR & BORL & CPONT & NOVO & TERSEK & Sho1x2	1.01921e-07	2.614	-5.527	3.912	0.496	0.919	0.463	6827855
TURG	NEONCAS	BORL	NOVO	BOTAI & DOM2 & NEOBOR & CPONT & Aleksandrovskoe & TERSEK & Shid1 & Sho1x2 & URAL	8.64684e-08	1.318	4.239	-4.557	0.082	1.533	1.593	7974441
TURG	BOTAI	CPONT	URAL	DOM2 & NEONCAS & NEOBOR & BORL & Aleksandrovskoe & NOVO & TERSEK & Shid1 & Sho1x2	7.57279e-08	0.224	0.869	-0.093	0.016	0.019	0.025	7333278
TURG	BORL	NOVO	Sho1x2	BOTAI & DOM2 & NEONCAS & NEOBOR & CPONT & Aleksandrovskoe & TERSEK & Shid1 & URAL	5.33925e-08	104.501	-109.322	5.822	172.813	181.409	8.673	6455665
TURG	BOTAI	CPONT	Shid1	DOM2 & NEONCAS & NEOBOR & BORL & Aleksandrovskoe & NOVO & TERSEK & Sho1x2 & URAL	2.82208e-08	0.222	0.825	-0.047	0.018	0.013	0.019	6563836
TURG	NEOBOR	BORL	NOVO	BOTAI & DOM2 & NEONCAS & CPONT & Aleksandrovskoe & TERSEK & Shid1 & Sho1x2 & URAL	2.71913e-08	-2.87	-18.373	22.243	0.833	4.919	5.093	8007194
TURG	NEOBOR	BORL	URAL	BOTAI & DOM2 & NEONCAS & CPONT & Aleksandrovskoe & NOVO & TERSEK & Shid1 & Sho1x2	2.33021e-08	-3.24	3.188	1.052	0.217	0.231	0.054	7830968
TURG	BOTAI	DOM2	Shid1	NEONCAS & NEOBOR & BORL & CPONT & Aleksandrovskoe & NOVO & TERSEK & Sho1x2 & URAL	1.84285e-08	0.212	0.878	-0.09	0.017	0.015	0.018	6308192
TURG	NEOBOR	CPONT	NOVO	BOTAI & DOM2 & NEONCAS & BORL & Aleksandrovskoe & TERSEK & Shid1 & Sho1x2 & URAL	1.04408e-08	-0.352	0.77	0.582	0.078	0.016	0.09	8047218
TURG	BOTAI	BORL	URAL	DOM2 & NEONCAS & NEOBOR & CPONT & Aleksandrovskoe & NOVO & TERSEK & Shid1 & Sho1x2	6.09946e-09	9.135	-8.077	-0.058	0.952	0.855	0.137	7364165
TURG	BOTAI	DOM2	URAL	NEONCAS & NEOBOR & BORL & CPONT & Aleksandrovskoe & NOVO & TERSEK & Shid1 & Sho1x2	4.78521e-09	0.178	0.906	-0.084	0.015	0.02	0.022	6570359
TURG	NEOBOR	BORL	Shid1	BOTAI & DOM2 & NEONCAS & CPONT & Aleksandrovskoe & NOVO & TERSEK & Sho1x2 & URAL	4.74043e-09	-4.948	4.303	1.645	0.263	0.214	0.12	6888779
TURG	TERSEK	Shid1	URAL	BOTAI & DOM2 & NEONCAS & NEOBOR & BORL & CPONT & Aleksandrovskoe & NOVO & Sho1x2	4.07751e-09	3.134	-5.784	3.649	0.701	1.13	0.485	6728808
TURG	NEOBOR	Aleksandrovskoe	URAL	BOTAI & DOM2 & NEONCAS & BORL & CPONT & NOVO & TERSEK & Shid1 & Sho1x2	3.66296e-09	-2.414	2.686	0.728	0.143	0.171	0.053	7888311
TURG	BOTAI	BORL	Shid1	DOM2 & NEONCAS & NEOBOR & CPONT & Aleksandrovskoe & NOVO & TERSEK & Sho1x2 & URAL	3.49364e-09	9.52	-8.249	-0.271	0.686	0.661	0.103	6579880
TURG	BOTAI	BORL	Sho1x2	DOM2 & NEONCAS & NEOBOR & CPONT & Aleksandrovskoe & NOVO & TERSEK & Shid1 & URAL	3.20703e-09	11.182	-9.816	-0.366	1.222	1.11	0.15	6329108
TURG	DOM2	Aleksandrovskoe	Shid1	BOTAI & NEONCAS & NEOBOR & BORL & CPONT & NOVO & TERSEK & Sho1x2 & URAL	2.55855e-09	0.884	0.223	-0.106	0.015	0.016	0.018	6343540
TURG	BORL	Shid1	URAL	BOTAI & DOM2 & NEONCAS & NEOBOR & CPONT & Aleksandrovskoe & NOVO & TERSEK & Sho1x2	1.49904e-09	2.961	-7.222	5.26	0.751	1.624	0.9	6788944
TURG	BOTAI	CPONT	Sho1x2	DOM2 & NEONCAS & NEOBOR & BORL & Aleksandrovskoe & NOVO & TERSEK & Shid1 & URAL	1.43669e-09	0.199	0.841	-0.04	0.014	0.019	0.022	6312361
TURG	DOM2	TERSEK	Shid1	BOTAI & NEONCAS & NEOBOR & BORL & CPONT & Aleksandrovskoe & NOVO & Sho1x2 & URAL	1.01912e-09	0.857	0.243	-0.101	0.016	0.018	0.018	6338402
TURG	BOTAI	DOM2	Sho1x2	NEONCAS & NEOBOR & BORL & CPONT & Aleksandrovskoe & NOVO & TERSEK & Shid1 & URAL	9.88229e-10	0.171	0.924	-0.095	0.013	0.023	0.022	6493587
TURG	NEONCAS	CPONT	Shid1	BOTAI & DOM2 & NEOBOR & BORL & Aleksandrovskoe & NOVO & TERSEK & Sho1x2 & URAL	9.67847e-10	0.794	0.286	-0.079	0.062	0.046	0.021	6928436
TURG	NEOBOR	Aleksandrovskoe	Shid1	BOTAI & DOM2 & NEONCAS & BORL & CPONT & NOVO & TERSEK & Sho1x2 & URAL	5.54816e-10	-3.394	3.363	1.031	0.152	0.129	0.086	6934069
TURG	NEONCAS	CPONT	NOVO	BOTAI & DOM2 & NEOBOR & BORL & Aleksandrovskoe & TERSEK & Shid1 & Sho1x2 & URAL	5.42866e-10	0.424	0.494	0.082	0.08	0.057	0.026	8035006
TURG	NEOBOR	BORL	CPONT	BOTAI & DOM2 & NEONCAS & Aleksandrovskoe & NOVO & TERSEK & Shid1 & Sho1x2 & URAL	4.2396e-10	-0.325	0.53	0.795	0.068	0.075	0.013	7977317
TURG	NEONCAS	CPONT	TERSEK	BOTAI & DOM2 & NEOBOR & BORL & Aleksandrovskoe & NOVO & Shid1 & Sho1x2 & URAL	1.73984e-10	0.414	0.488	0.098	0.081	0.055	0.03	7818220
TURG	DOM2	BORL	Shid1	BOTAI & NEONCAS & NEOBOR & CPONT & Aleksandrovskoe & NOVO & TERSEK & Sho1x2 & URAL	1.20825e-10	0.905	0.197	-0.102	0.015	0.014	0.018	6330051
TURG	DOM2	TERSEK	URAL	BOTAI & NEONCAS & NEOBOR & BORL & CPONT & Aleksandrovskoe & NOVO & Shid1 & Sho1x2	9.68875e-11	0.897	0.212	-0.109	0.02	0.017	0.023	6607640
TURG	NEOBOR	BORL	Sho1x2	BOTAI & DOM2 & NEONCAS & CPONT & Aleksandrovskoe & NOVO & TERSEK & Shid1 & URAL	8.87022e-11	-2.862	2.947	0.915	0.169	0.175	0.04	6457397
TURG	DOM2	Aleksandrovskoe	URAL	BOTAI & NEONCAS & NEOBOR & BORL & CPONT & NOVO & TERSEK & Shid1 & Sho1x2	8.47327e-11	0.916	0.188	-0.103	0.02	0.015	0.023	6729193
TURG	NEONCAS	BORL	CPONT	BOTAI & DOM2 & NEOBOR & Aleksandrovskoe & NOVO & TERSEK & Shid1 & Sho1x2 & URAL	8.14648e-11	0.389	0.089	0.521	0.083	0.027	0.06	7960859
TURG	BOTAI	NEOBOR	BORL	DOM2 & NEONCAS & CPONT & Aleksandrovskoe & NOVO & TERSEK & Shid1 & Sho1x2 & URAL	7.45859e-11	9.656	0.199	-8.855	0.975	0.382	1.263	7474532
TURG	NEONCAS	TERSEK	Sho1x2	BOTAI & DOM2 & NEOBOR & BORL & CPONT & Aleksandrovskoe & NOVO & Shid1 & URAL	5.89953e-11	1.32	-0.143	-0.177	0.035	0.023	0.026	6426948
TURG	NEONCAS	CPONT	Aleksandrovskoe	BOTAI & DOM2 & NEOBOR & BORL & NOVO & TERSEK & Shid1 & Sho1x2 & URAL	4.50846e-11	0.369	0.526	0.105	0.09	0.062	0.031	8049119
TURG	DOM2	NOVO	Shid1	BOTAI & NEONCAS & NEOBOR & BORL & CPONT & Aleksandrovskoe & TERSEK & Sho1x2 & URAL	3.37866e-11	0.898	0.208	-0.106	0.015	0.015	0.018	6339047
TURG	DOM2	Aleksandrovskoe	Sho1x2	BOTAI & NEONCAS & NEOBOR & BORL & CPONT & NOVO & TERSEK & Shid1 & URAL	2.51666e-11	0.939	0.177	-0.116	0.024	0.013	0.022	6406924
TURG	NEOBOR	TERSEK	Shid1	BOTAI & DOM2 & NEONCAS & BORL & CPONT & Aleksandrovskoe & NOVO & Sho1x2 & URAL	1.8466e-11	-2.632	2.82	0.811	0.135	0.112	0.09	6824506
TURG	DOM2	TERSEK	Sho1x2	BOTAI & NEONCAS & NEOBOR & BORL & CPONT & Aleksandrovskoe & NOVO & Shid1 & URAL	1.59125e-11	0.916	0.195	-0.111	0.024	0.014	0.023	6466270
TURG	NEOBOR	TERSEK	URAL	BOTAI & DOM2 & NEONCAS & BORL & CPONT & Aleksandrovskoe & NOVO & Shid1 & Sho1x2	1.18776e-11	-2.225	2.754	0.472	0.157	0.206	0.078	7652058
TURG	NEONCAS	Aleksandrovskoe	Sho1x2	BOTAI & DOM2 & NEOBOR & BORL & CPONT & NOVO & TERSEK & Shid1 & URAL	1.11251e-11	1.308	-0.125	-0.183	0.033	0.019	0.027	6473351
TURG	NEONCAS	BORL	Sho1x2	BOTAI & DOM2 & NEOBOR & CPONT & Aleksandrovskoe & NOVO & TERSEK & Shid1 & URAL	1.09995e-11	1.291	-0.116	-0.176	0.031	0.017	0.027	6447538
TURG	NEOBOR	TERSEK	Sho1x2	BOTAI & DOM2 & NEONCAS & BORL & CPONT & Aleksandrovskoe & NOVO & Shid1 & URAL	8.95692e-12	-1.774	2.228	0.547	0.094	0.115	0.046	6431194
TURG	BOTAI	NEONCAS	Sho1x2	DOM2 & NEOBOR & BORL & CPONT & Aleksandrovskoe & NOVO & TERSEK & Shid1 & URAL	6.49559e-12	-0.113	1.302	-0.189	0.02	0.033	0.028	6318525
TURG	NEONCAS	NOVO	Sho1x2	BOTAI & DOM2 & NEOBOR & BORL & CPONT & Aleksandrovskoe & TERSEK & Shid1 & URAL	6.38506e-12	1.276	-0.107	-0.169	0.031	0.017	0.026	6469689
TURG	DOM2	BORL	URAL	BOTAI & NEONCAS & NEOBOR & CPONT & Aleksandrovskoe & NOVO & TERSEK & Shid1 & Sho1x2	5.15488e-12	0.929	0.165	-0.094	0.02	0.013	0.022	6708516
TURG	DOM2	NOVO	URAL	BOTAI & NEONCAS & NEOBOR & BORL & CPONT & Aleksandrovskoe & TERSEK & Shid1 & Sho1x2	2.71149e-12	0.934	0.178	-0.112	0.02	0.014	0.023	6728076
TURG	NEOBOR	Aleksandrovskoe	Sho1x2	BOTAI & DOM2 & NEONCAS & BORL & CPONT & NOVO & TERSEK & Shid1 & URAL	2.17421e-12	-2.208	2.561	0.647	0.111	0.128	0.04	6479724
TURG	NEONCAS	TERSEK	URAL	BOTAI & DOM2 & NEOBOR & BORL & CPONT & Aleksandrovskoe & NOVO & Shid1 & Sho1x2	1.73275e-12	1.247	-0.123	-0.124	0.034	0.023	0.031	7637663
TURG	DOM2	BORL	Sho1x2	BOTAI & NEONCAS & NEOBOR & CPONT & Aleksandrovskoe & NOVO & TERSEK & Shid1 & URAL	1.4345e-12	0.953	0.158	-0.111	0.023	0.012	0.022	6403425
TURG	NEONCAS	NOVO	URAL	BOTAI & DOM2 & NEOBOR & BORL & CPONT & Aleksandrovskoe & TERSEK & Shid1 & Sho1x2	6.33282e-13	1.223	-0.089	-0.134	0.03	0.018	0.031	7862542
TURG	NEONCAS	NEOBOR	CPONT	BOTAI & DOM2 & BORL & Aleksandrovskoe & NOVO & TERSEK & Shid1 & Sho1x2 & URAL	3.2646e-13	1.017	-0.111	0.094	0.398	0.121	0.278	8037995
TURG	NEONCAS	Shid1	Sho1x2	BOTAI & DOM2 & NEOBOR & BORL & CPONT & Aleksandrovskoe & NOVO & TERSEK & URAL	2.67261e-13	1.132	-0.235	0.103	0.03	0.048	0.067	6421566
TURG	DOM2	NOVO	Sho1x2	BOTAI & NEONCAS & NEOBOR & BORL & CPONT & Aleksandrovskoe & TERSEK & Shid1 & URAL	2.63878e-13	0.953	0.165	-0.117	0.023	0.012	0.022	6404570
TURG	NEONCAS	BORL	URAL	BOTAI & DOM2 & NEOBOR & CPONT & Aleksandrovskoe & NOVO & TERSEK & Shid1 & Sho1x2	1.35659e-13	1.227	-0.096	-0.131	0.031	0.017	0.031	7805983
TURG	NEONCAS	Aleksandrovskoe	URAL	BOTAI & DOM2 & NEOBOR & BORL & CPONT & NOVO & TERSEK & Shid1 & Sho1x2	1.30478e-13	1.243	-0.102	-0.141	0.032	0.019	0.031	7869225
TURG	BOTAI	NEONCAS	URAL	DOM2 & NEOBOR & BORL & CPONT & Aleksandrovskoe & NOVO & TERSEK & Shid1 & Sho1x2	6.87803e-14	-0.093	1.241	-0.148	0.02	0.032	0.032	7366417
TURG	CPONT	TERSEK	Shid1	BOTAI & DOM2 & NEONCAS & NEOBOR & BORL & Aleksandrovskoe & NOVO & Sho1x2 & URAL	4.9687e-14	0.798	0.291	-0.089	0.014	0.02	0.02	6833705
TURG	CPONT	TERSEK	URAL	BOTAI & DOM2 & NEONCAS & NEOBOR & BORL & Aleksandrovskoe & NOVO & Shid1 & Sho1x2	4.8196e-14	0.857	0.288	-0.145	0.02	0.018	0.028	7642521
TURG	DOM2	NEOBOR	Shid1	BOTAI & NEONCAS & BORL & CPONT & Aleksandrovskoe & NOVO & TERSEK & Sho1x2 & URAL	4.67803e-14	0.95	0.22	-0.17	0.015	0.017	0.023	6336984
TURG	CPONT	Aleksandrovskoe	Shid1	BOTAI & DOM2 & NEONCAS & NEOBOR & BORL & NOVO & TERSEK & Sho1x2 & URAL	2.13034e-14	0.822	0.265	-0.087	0.013	0.018	0.019	6934017
TURG	NEOBOR	NOVO	URAL	BOTAI & DOM2 & NEONCAS & BORL & CPONT & Aleksandrovskoe & TERSEK & Shid1 & Sho1x2	1.04393e-14	-3.538	3.685	0.853	0.295	0.323	0.067	7885027
TURG	CPONT	Aleksandrovskoe	URAL	BOTAI & DOM2 & NEONCAS & NEOBOR & BORL & NOVO & TERSEK & Shid1 & Sho1x2	9.14716e-15	0.877	0.258	-0.135	0.02	0.015	0.027	7866659
TURG	CPONT	NOVO	URAL	BOTAI & DOM2 & NEONCAS & NEOBOR & BORL & Aleksandrovskoe & TERSEK & Shid1 & Sho1x2	8.91773e-15	0.904	0.246	-0.15	0.021	0.015	0.028	7858710
TURG	DOM2	NEOBOR	URAL	BOTAI & NEONCAS & BORL & CPONT & Aleksandrovskoe & NOVO & TERSEK & Shid1 & Sho1x2	5.59279e-15	0.98	0.166	-0.146	0.021	0.014	0.027	6725579
TURG	CPONT	NOVO	Shid1	BOTAI & DOM2 & NEONCAS & NEOBOR & BORL & Aleksandrovskoe & TERSEK & Sho1x2 & URAL	4.88366e-15	0.838	0.24	-0.078	0.013	0.017	0.019	6922430
TURG	NEONCAS	NOVO	Shid1	BOTAI & DOM2 & NEOBOR & BORL & CPONT & Aleksandrovskoe & TERSEK & Sho1x2 & URAL	2.57363e-15	1.17	-0.014	-0.156	0.02	0.022	0.025	6907821
TURG	BOTAI	NEONCAS	Shid1	DOM2 & NEOBOR & BORL & CPONT & Aleksandrovskoe & NOVO & TERSEK & Sho1x2 & URAL	1.92609e-15	0.004	1.171	-0.175	0.025	0.021	0.026	6575426
TURG	NEOBOR	NOVO	Shid1	BOTAI & DOM2 & NEONCAS & BORL & CPONT & Aleksandrovskoe & TERSEK & Sho1x2 & URAL	1.48185e-15	-4.671	4.326	1.345	0.257	0.224	0.117	6926793
TURG	NEONCAS	TERSEK	Shid1	BOTAI & DOM2 & NEOBOR & BORL & CPONT & Aleksandrovskoe & NOVO & Sho1x2 & URAL	1.05529e-15	1.182	-0.032	-0.15	0.023	0.027	0.024	6811491
TURG	NEONCAS	BORL	Shid1	BOTAI & DOM2 & NEOBOR & CPONT & Aleksandrovskoe & NOVO & TERSEK & Sho1x2 & URAL	9.28176e-16	1.18	-0.019	-0.161	0.02	0.021	0.026	6868891
TURG	DOM2	Shid1	Sho1x2	BOTAI & NEONCAS & NEOBOR & BORL & CPONT & Aleksandrovskoe & NOVO & TERSEK & URAL	8.62127e-16	1.213	0.478	-0.691	0.038	0.056	0.084	6979292
TURG	DOM2	NEOBOR	Sho1x2	BOTAI & NEONCAS & BORL & CPONT & Aleksandrovskoe & NOVO & TERSEK & Shid1 & URAL	5.63218e-16	1.016	0.155	-0.171	0.023	0.012	0.025	6401423
TURG	NEONCAS	Aleksandrovskoe	Shid1	BOTAI & DOM2 & NEOBOR & BORL & CPONT & NOVO & TERSEK & Sho1x2 & URAL	5.19154e-16	1.179	-0.017	-0.163	0.021	0.024	0.025	6917758
TURG	NEOBOR	NOVO	Sho1x2	BOTAI & DOM2 & NEONCAS & BORL & CPONT & Aleksandrovskoe & TERSEK & Shid1 & URAL	2.92355e-16	-2.861	3.054	0.807	0.178	0.193	0.047	6477865
TURG	NEONCAS	Shid1	URAL	BOTAI & DOM2 & NEOBOR & BORL & CPONT & Aleksandrovskoe & NOVO & TERSEK & Sho1x2	8.37541e-17	1.162	-0.173	0.011	0.041	0.048	0.069	6821133
TURG	BORL	CPONT	Shid1	BOTAI & DOM2 & NEONCAS & NEOBOR & Aleksandrovskoe & NOVO & TERSEK & Sho1x2 & URAL	7.2636e-17	0.231	0.844	-0.076	0.016	0.013	0.019	6878965
TURG	BORL	CPONT	URAL	BOTAI & DOM2 & NEONCAS & NEOBOR & Aleksandrovskoe & NOVO & TERSEK & Shid1 & Sho1x2	3.55041e-17	0.227	0.892	-0.118	0.014	0.021	0.026	7797741
TURG	CPONT	TERSEK	Sho1x2	BOTAI & DOM2 & NEONCAS & NEOBOR & BORL & Aleksandrovskoe & NOVO & Shid1 & URAL	1.7343e-17	0.829	0.251	-0.08	0.021	0.015	0.024	6438621
TURG	NEOBOR	CPONT	Shid1	BOTAI & DOM2 & NEONCAS & BORL & Aleksandrovskoe & NOVO & TERSEK & Sho1x2 & URAL	1.27971e-17	0.254	0.888	-0.143	0.019	0.013	0.024	6931001
TURG	CPONT	Aleksandrovskoe	Sho1x2	BOTAI & DOM2 & NEONCAS & NEOBOR & BORL & NOVO & TERSEK & Shid1 & URAL	7.61381e-18	0.846	0.229	-0.075	0.02	0.013	0.023	6480909
TURG	CPONT	NOVO	Sho1x2	BOTAI & DOM2 & NEONCAS & NEOBOR & BORL & Aleksandrovskoe & TERSEK & Shid1 & URAL	5.04228e-19	0.86	0.211	-0.071	0.02	0.013	0.023	6476295
TURG	NEOBOR	CPONT	URAL	BOTAI & DOM2 & NEONCAS & BORL & Aleksandrovskoe & NOVO & TERSEK & Shid1 & Sho1x2	4.4238e-19	0.226	0.943	-0.169	0.015	0.023	0.032	7870466
TURG	DOM2	Shid1	URAL	BOTAI & NEONCAS & NEOBOR & BORL & CPONT & Aleksandrovskoe & NOVO & TERSEK & Sho1x2	2.45552e-19	0.975	0.41	-0.386	0.034	0.064	0.086	6334848
TURG	BORL	CPONT	Sho1x2	BOTAI & DOM2 & NEONCAS & NEOBOR & Aleksandrovskoe & NOVO & TERSEK & Shid1 & URAL	1.04438e-19	0.202	0.862	-0.064	0.012	0.021	0.023	6451880
TURG	NEOBOR	CPONT	Sho1x2	BOTAI & DOM2 & NEONCAS & BORL & Aleksandrovskoe & NOVO & TERSEK & Shid1 & URAL	7.22375e-21	0.202	0.932	-0.134	0.013	0.02	0.025	6478217
TURG	BOTAI	NEOBOR	Shid1	DOM2 & NEONCAS & BORL & CPONT & Aleksandrovskoe & NOVO & TERSEK & Sho1x2 & URAL	1.80612e-21	3.218	-3.273	1.055	0.112	0.134	0.088	6590767
TURG	CPONT	Shid1	Sho1x2	BOTAI & DOM2 & NEONCAS & NEOBOR & BORL & Aleksandrovskoe & NOVO & TERSEK & URAL	4.48379e-22	1.169	0.702	-0.871	0.05	0.084	0.127	6434690
TURG	BOTAI	NEOBOR	URAL	DOM2 & NEONCAS & BORL & CPONT & Aleksandrovskoe & NOVO & TERSEK & Shid1 & Sho1x2	1.42417e-22	2.506	-2.214	0.708	0.139	0.117	0.044	7385344
TURG	CPONT	Shid1	URAL	BOTAI & DOM2 & NEONCAS & NEOBOR & BORL & Aleksandrovskoe & NOVO & TERSEK & Sho1x2	1.55057e-25	0.956	0.608	-0.565	0.042	0.082	0.114	6831350
TURG	BOTAI	NEOBOR	Sho1x2	DOM2 & NEONCAS & BORL & CPONT & Aleksandrovskoe & NOVO & TERSEK & Shid1 & URAL	1.34179e-25	2.527	-2.14	0.612	0.123	0.104	0.038	6330251
